# Supplementary material for: Genome Analysis of the Janthinobacterium sp. Strain SLB01 from the Diseased Sponge of the Lubomirskia baicalensis
Source: Curr Issues Mol Biol. 2021 Dec 11;43(3):2220–37. doi: 10.3390/cimb43030156 (PMC8929069; doi:10.3390/cimb43030156)
Supplement: Supplementary file 1 [file cimb-43-00156-s001.zip]

Archive with 14 entries (13 files):
- cimb-1449216-supplementary/
- cimb-1449216-supplementary/Figure S1. ANI percentage identity of closer species 5 Dec.pdf
- cimb-1449216-supplementary/Table S1. Secretion systems genes comparison for close species of Janthinobacterium sp. SLB01.xlsx
- cimb-1449216-supplementary/Table S10. Toxin-antitoxin genes comparison for close species of Janthinobacterium sp. SLB01.xlsx
- cimb-1449216-supplementary/Table S11. Antibiotic resistance genes comparison for close species of Janthinobacterium sp. SLB01.xlsx
- cimb-1449216-supplementary/Table S12. Average Nucleotide Identity and distance matrix.xlsx
- cimb-1449216-supplementary/Table S2. Genes encoding glycosyltransferases, and exo-, lipopolysaccharide production proteins comparison for close species of Janthinobacterium sp. SLB01.xlsx
- cimb-1449216-supplementary/Table S3. Floc formation genes comparison for close species of Janthinobacterium sp. SLB01.xlsx
- cimb-1449216-supplementary/Table S4. Genes encoding flagellum proteins comparison for close species of Janthinobacterium sp. SLB01.xlsx
- cimb-1449216-supplementary/Table S5. Chemotaxis-related genes comparison for close species of Janthinobacterium sp. SLB01.xlsx
- cimb-1449216-supplementary/Table S6. Genes encoding pilis proteins comparison for close species of Janthinobacterium sp. SLB01.xlsx
- cimb-1449216-supplementary/Table S7. Secondary metabolites related genes comparison for close species of Janthinobacterium sp. SLB01.xlsx
- cimb-1449216-supplementary/Table S8. Genes encoding hydrolytic enzymes comparison for close species of Janthinobacterium sp. SLB01.xlsx
- cimb-1449216-supplementary/Table S9. Conservative and variable hydrolytic proteins of Janthinobacterium sp. SLB01.pdf
