# Supplementary material for: Genome Analysis of the Janthinobacterium sp. Strain SLB01 from the Diseased Sponge of the Lubomirskia baicalensis
Source: Curr Issues Mol Biol. 2021 Dec 11;43(3):2220–37. doi: 10.3390/cimb43030156 (PMC8929069; doi:10.3390/cimb43030156)
Supplement: Supplementary file 1 [file cimb-43-00156-s001.zip › cimb-1449216-supplementary/Table S1. Secretion systems genes comparison for close species of Janthinobacterium sp. SLB01.xlsx]

## Sheet: secretion
Table S1. Secretion systems genes comparison for close species of Janthinobacterium sp. SLB01
Loci in SLB01	Gene	Annotation	MTR	MP5059B	HH102	EIF2	NCTC9796T
			% ident	% ident	% ident	% ident	% ident
		TAT
F3B38_RS00480	TatC	twin-arginine translocase subunit TatC	100	100	98	100	100
F3B38_RS00485	TatB	Sec-independent protein translocase subunit TatB	100	100	96	99	100
F3B38_RS00490	TatA	Sec-independent protein translocase subunit TatA	100	100	98	100	100
		SEC
F3B38_RS05845	SecA	preprotein translocase subunit SecA	99	99	98	99	99
F3B38_RS02430	SecB	protein-export chaperone SecB	100	100	99	100	100
F3B38_RS27660	SecD	protein translocase subunit SecD	100	100	96	97	100
F3B38_RS27665	SecD	protein translocase subunit SecD	100	99	98	99	99
F3B38_RS02770	SecE	preprotein translocase subunit SecE	100	100	100	100	100
F3B38_RS21045	SecG	preprotein translocase subunit SecG	98	99	97	99	99
F3B38_RS03130	SecY	preprotein translocase subunit SecY	99	100	100	100	100
F3B38_RS27945	YidC	Membrane protein insertase YidC	99	100	96	100	100
F3B38_RS27670	YajC	Preprotein translocase subunit YajC	100	100	98	100	100
F3B38_RS05670		signal recognition particle-docking protein FtsY	100	98	98	99	100
F3B38_RS25625		signal recognition particle protein FfH	100	100	99	100	100
F3B38_RS12095	LepB	signal peptidase I LepB	100	99	97	99	99
F3B38_RS20245	LepB	signal peptidase I LepB	100	100	95	100	100
F3B38_RS23550	LspA	lipoprotein signal peptidase LspA	100	100	99	100	100
F3B38_RS05670		signal recognition particle-docking protein FtsY	100	98	98	99	100
F3B38_RS25625		signal recognition particle protein	100	100	99	100	100
		T1SS
F3B38_RS01200		TolC family protein	98	99	92	98	98
F3B38_RS03990		TolC family protein	99	99	93	99	97
F3B38_RS11405		TolC family protein	99	98		99	98
F3B38_RS11640		TolC family protein	99	99	97	99	99
F3B38_RS15125		TolC family protein	98	98	86	97	97
F3B38_RS17960		TolC family protein
F3B38_RS19675		TolC family protein	98	99	93	97	98
F3B38_RS24925		TolC family protein	96	96	92	96	97
F3B38_RS26945		TolC family protein	98	100	97	100	100
F3B38_RS09145		HlyD family secretion protein	100	100	95	99	99
F3B38_RS11395		HlyD family type I secretion periplasmic adaptor subunit	99	99	30	99	99
F3B38_RS11645		HlyD family secretion protein	98	99	97	99	98
F3B38_RS15120		HlyD family type I secretion periplasmic adaptor subunit	98	99	91	99	97
F3B38_RS17965		HlyD family type I secretion periplasmic adaptor subunit	99	99	96	99	99
F3B38_RS24320		HlyD family secretion protein	99	99	97	98	99
F3B38_RS25860		HlyD family efflux transporter periplasmic adaptor subunit	100	99	97	99	99
F3B38_RS15115		type I secretion system permease/ATPase Homolog Alpha-hemolysin translocation ATP-binding protein HlyB	98	99	93	98	99
F3B38_RS17970		type I secretion system permease/ATPase	99	99	93	99	99
F3B38_RS15110		hypothetical protein (Haemolysin-type calcium binding protein related domain)	97	98	79	98	97
		T2SS
F3B38_RS02320		type II secretion system F family protein	99	99	94	99	99
F3B38_RS02325		type II secretion system F family protein	100	100	96	100	100
F3B38_RS05900		type II secretion system F family protein	99	98	92	98	98
F3B38_RS08490		type II secretion system F family protein	99	100	97	100	99
F3B38_RS10180		type II secretion system F family protein	97	98	91	98	97
F3B38_RS10185		type II secretion system F family protein	97	98	96	97	98
F3B38_RS18410		type II secretion system F family protein	100	100	95	99	99
F3B38_RS18445		type II secretion system F family protein	99	99	97	99	99
F3B38_RS18470		type II secretion system F family protein	98	99	91	98	99
F3B38_RS22970		type II secretion system F family protein	99	99	95	99	76
F3B38_RS22975		type II secretion system F family protein	99	99	98	99	74
F3B38_RS25940		type II secretion system F family protein	100	99	97	100	99
F3B38_RS02465		type II secretion system major pseudopilin GspG	100	100	97	100	100
F3B38_RS08485		type II secretion system major pseudopilin GspG	99	99	99	99	99
F3B38_RS02475		type II secretion system minor pseudopilin GspI	100	100	99	100	100
F3B38_RS02485		type II secretion system minor pseudopilin GspK	99	99	91	100	100
F3B38_RS02490		general secretion pathway protein GspL	99	100	96	99	99
F3B38_RS02495		type II secretion system protein M	100	100	92	100	100
F3B38_RS18365		type II secretion system protein M	99	98	75	99	99
F3B38_RS02500		type II secretion system protein N	100	98	96	100	100
F3B38_RS02505		type II secretion system secretin GspD	99	99	95	99	100
F3B38_RS02510		type II secretion system ATPase GspE	100	99	98	100	99
F3B38_RS02515		type II secretion system inner membrane protein GspF	100	100	98	100	100
F3B38_RS08525		type II secretion system protein	100	98	97	99	99
F3B38_RS18390		type II secretion system protein	92	92	62	92	92
F3B38_RS18395		type II secretion system protein	88	83	63	82	83
F3B38_RS18405		type II secretion system protein	97	98	78	99	97
F3B38_RS25980		type II secretion system protein	97	100	98	99	98
F3B38_RS25985		type II secretion system protein	99	97	99	100	96
F3B38_RS25990		type II secretion system protein	98	99	97	98	98
F3B38_RS02270		prepilin peptidase	99	100	88	99	99
F3B38_RS05895		prepilin peptidase (GspO)	99	99	97	100	98
F3B38_RS10150		prepilin peptidase	99	98	93	99	98
F3B38_RS22915		prepilin peptidase	100	100	96	99	83
F3B38_RS02480		prepilin-type N-terminal cleavage/methylation domain-containing protein	100	100	94	99	100
F3B38_RS08530		prepilin-type N-terminal cleavage/methylation domain-containing protein	100	100	95	100	98
F3B38_RS09420		prepilin-type N-terminal cleavage/methylation domain-containing protein	99	99	89	97	99
F3B38_RS18385		prepilin-type N-terminal cleavage/methylation domain-containing protein	92	93	58	91	92
F3B38_RS18400		prepilin-type N-terminal cleavage/methylation domain-containing protein	52	64	61	65	67
F3B38_RS18485		prepilin-type N-terminal cleavage/methylation domain-containing protein	100	100	98	100	98
F3B38_RS02520		hypothetical protein (GspC)	100	99	93	100	99
		T3SS
F3B38_RS07530		flagellar protein FliT	98	97	93	98	95
F3B38_RS10805		flagellar transcriptional regulator FlhD	100	100	99	100	100
F3B38_RS10810		flagellar transcriptional regulator FlhC	100	100	97	100	100
F3B38_RS13085		flagellar basal body-associated FliL family protein	99	99	93	100	100
F3B38_RS13090		flagellar hook-length control protein FliK	98	98	81	98	98
F3B38_RS13100		flagellar export chaperone FliS	100	100	98	100	100
F3B38_RS13105		flagellar filament capping protein FliD	100	99	71	99	100
F3B38_RS13110		flagellar export protein FliJ	100	100	97	100	100
F3B38_RS13115		flagellar protein export ATPase FliI	99	99	99	99	99
F3B38_RS13120		flagellar assembly protein H	100	100	98	100	100
F3B38_RS13125		flagellar motor switch protein FliG	100	100	98	99	100
F3B38_RS13130		flagellar M-ring protein FliF	99	32	97	99	99
F3B38_RS13135		flagellar hook-basal body complex protein FliE	100	100	100	100	100
F3B38_RS13150		FliM/FliN family flagellar motor switch protein	99	100	96	99	100
F3B38_RS13155		flagellar type III secretion system pore protein FliP	100	100	98	100	100
F3B38_RS13160		flagellar type III secretion system protein FliQ	100	100	100	100	100
F3B38_RS13165		flagellar biosynthetic protein FliR	99	99	98	99	100
F3B38_RS13170		flagellar type III secretion system protein FlhB	99	99	96	99	99
F3B38_RS13175		flagellar biosynthesis protein FlhA	99	100	98	99	100
F3B38_RS20605		flagellar filament capping protein FliD	100	99	96	99	99
F3B38_RS23160		flagellar filament capping protein Fli	76	73	75	100	74
F3B38_RS23165		flagellar export chaperone FliS	93	99	93	99	99
F3B38_RS23170		flagellar protein FliT	98	100	97	100	100
F3B38_RS23175		flagellar hook-length control protein FliK	98	98	94	99	98
F3B38_RS23180		EscU/YscU/HrcU family type III secretion system	100	100	99	100	100
F3B38_RS23185		flagellar brake protein	100	100	97	100	99
F3B38_RS23190		flagellar hook-basal body complex protein FliE	100	100	98	100	99
F3B38_RS23195		flagellar M-ring protein FliF	99	100	99	100	99
F3B38_RS23200		flagellar motor switch protein FliG	100	100	99	100	100
F3B38_RS23205		flagellar assembly protein FliH	100	100	96	100	100
F3B38_RS23210		flagellar protein export ATPase FliI	99	99	98	100	100
F3B38_RS23215		flagellar export protein FliJ	98	100	97	100	100
F3B38_RS23220		flagellar hook-length control protein FliK	97	98	88	97	98
F3B38_RS23225		flagellar basal body-associated protein FliL	97	100	98	100	100
F3B38_RS23230		flagellar motor switch protein FliM	100	100	99	100	100
F3B38_RS23235		flagellar motor switch protein FliN	100	100	99	100	100
F3B38_RS23240		flagellar biosynthetic protein FliO	97	95	93	97	96
F3B38_RS23245		flagellar type III secretion system pore protein FliP	100	100	98	100	99
F3B38_RS23250		flagellar biosynthesis protein FliQ	100	100	100	100	100
F3B38_RS23255		flagellar biosynthetic protein FliR	100	98	96	99	100
F3B38_RS23365		RNA polymerase sigma factor FliA	100	34	100	100	100
F3B38_RS23370		antiactivator of flagellar biosynthesis FleN protein	100	99	99	99	100
F3B38_RS23375		flagellar biosynthesis protein FlhF	100	100	99	100	100
F3B38_RS23380		flagellar biosynthesis protein FlhA	99	98	98	99	98
F3B38_RS23385		flagellar type III secretion system protein FlhB	100	100	97	100	99
		T5SS
F3B38_RS05845		preprotein translocase subunit SecA	99	99	98	99	99
F3B38_RS02770		preprotein translocase subunit SecE	100	100	100	100	100
F3B38_RS21045		preprotein translocase subunit SecG	98	99	97	99	99
F3B38_RS03130		preprotein translocase subunit SecY	99	100	100	100	100
F3B38_RS14855		N-terminal domain-containing protein Chaperone ?	99	99	96	99	99
F3B38_RS27945		membrane protein insertase YidC	99	100	96	100	100
F3B38_RS13575		outer membrane protein assembly factor BamA	100	100	98	100	100
F3B38_RS21595		outer membrane protein assembly factor BamB	99	99	97	99	100
F3B38_RS22625		outer membrane protein assembly factor BamC	100	99	95	100	99
F3B38_RS18305		outer membrane protein assembly factor BamD	100	99	98	100	100
F3B38_RS04085		outer membrane protein assembly factor BamE	98	98	89	97	98
F3B38_RS10420		outer membrane lipoprotein chaperone LolA	100	99	98	99	100
F3B38_RS00660		ShlB/FhaC/HecB family hemolysin secretion/activation protein	99	98	96	99	98
F3B38_RS01330		ShlB/FhaC/HecB family hemolysin secretion/activation protein	96	96	39	96	27
F3B38_RS22200		ShlB/FhaC/HecB family hemolysin secretion/activation protein	99	99	96	99	99
F3B38_RS04170		DUF2807 domain-containing protein	98	99	94	99	99
F3B38_RS21925		putative Ig domain-containing protein	69	84	30	83	79
F3B38_RS08320		outer membrane beta-barrel protein	99	99	73	99	69
F3B38_RS22080		outer membrane beta-barrel protein	100	100	71	100	100
F3B38_RS01325		filamentous hemagglutinin N-terminal domain-containing protein	96	95	47	94	33
F3B38_RS18000		putative Ig domain-containing protein	99	98	90	98	98
F3B38_RS04945		IPT/TIG domain-containing protein	99	99	89	99	99
F3B38_RS02525		patatin domain-containing protein	91	90	89	91	98
F3B38_RS05610		patatin-like phospholipase family protein	99	99	96	99	99
F3B38_RS08250		patatin-like phospholipase family protein	100	100	99	100	100
F3B38_RS09905		patatin-like phospholipase family protein	99	98	97	99	98
F3B38_RS11790		patatin-like phospholipase family protein	100	99	97	99	99
F3B38_RS12320		patatin-like phospholipase family protein	99	99	97	99	99
F3B38_RS23065		patatin-like phospholipase family protein	99	99	96	99	99
		T6SS
F3B38_RS07010	VgrG	type VI secretion system tip protein VgrG	27	93	91	28	97
F3B38_RS13765	VgrG	type VI secretion system tip protein VgrG	98	98	26	98	98
F3B38_RS13780	VgrG	type VI secretion system tip protein VgrG	97	97	27	98	96
F3B38_RS19390	VgrG	type VI secretion system tip protein VgrG	96	54	91	95	96
F3B38_RS23050	VgrG	type VI secretion system tip protein VgrG	95	96	28	95	96
F3B38_RS07060	TssG	type VI secretion system baseplate subunit TssG	40	96	86	96	96
F3B38_RS19380	TssG	type VI secretion system baseplate subunit TssG	98	93	88	97	97
F3B38_RS07065		type VI secretion system baseplate subunit TssF	53	98	92	97	97
F3B38_RS19375		type VI secretion system baseplate subunit TssF	98	97	91	98	97
F3B38_RS13735		type VI secretion system-associated protein TagF	99	99	52	100	100
F3B38_RS13725	TssA	type VI secretion system protein TssA	97	98	52	97	97
F3B38_RS21285	TssA	type VI secretion system protein TssA	98	98	91	97	97
F3B38_RS21330		type IVB secretion system protein IcmH/DotU	98	100	98	99	99
F3B38_RS13740	TssM	type VI secretion system membrane subunit TssM	99	99	62	100	99
F3B38_RS21345	TssM	type VI secretion system membrane subunit TssM	62	98	94	98	97
F3B38_RS13910		type VI secretion system tube protein Hcp	97	97		97	98
F3B38_RS21300		type VI secretion system tube protein Hcp	100	100	99	100	100
F3B38_RS19370	TssK	type VI secretion system baseplate subunit TssK	99	97	95	98	99
F3B38_RS21325	TssK	type VI secretion system baseplate subunit TssK	100	100	96	99	99
F3B38_RS21290	TssH	type VI secretion system ATPase TssH (ClpV)	98	98	95	98	98
F3B38_RS21295	TssE	type VI secretion system baseplate subunit TssE	96	98	95	98	98
F3B38_RS21305		type VI secretion system contractile sheath large subunit	99	99	96	99	99
F3B38_RS21310		type VI secretion system contractile sheath small subunit	99	100	92	99	100
F3B38_RS21320		type VI secretion system lipoprotein TssJ	97	96	87	97	93
F3B38_RS21340		type VI secretion system-associated protein TagF	98	99	93	99	98
F3B38_RS22985		type IV secretion protein Rhs	98		98	98	99
F3B38_RS07025		PAAR domain-containing protein	50	97	92	50	97
F3B38_RS13750		PAAR domain-containing protein	100	100	50	100	100
F3B38_RS17350		PAAR domain-containing protein	80	80	48	52	94
F3B38_RS19385		PAAR domain-containing protein	98	97	97	100	98
F3B38_RS19105		FHA domain-containing protein. Belongs to the VgrG protein family.	99	99	98	99	99
F3B38_RS20910		FHA domain-containing protein	99	99	92	100	100
		T7SS
F3B38_RS03740		spore coat U domain-containing protein	100	100	90	100	100
F3B38_RS03745		molecular chaperone	100	100	93	99	100
F3B38_RS03750		fimbrial biogenesis outer membrane usher protein	99	99	91	99	98
F3B38_RS03755		spore coat U domain-containing protein	99	99	92	99	99
		TonB
F3B38_RS00245		TonB-dependent receptor	89	69	89	89	69
F3B38_RS00645		energy transducer TonB	100	99	96	99	100
F3B38_RS00680		secretin and TonB N-terminal domain-containing protein	98	98	90	98	95
F3B38_RS00760		TonB-dependent receptor	99	99	97	100	99
F3B38_RS02040		TonB-dependent receptor	99	99	96	99	99
F3B38_RS02665		TonB-dependent receptor	99	99	95	99	99
F3B38_RS02995		TonB-dependent receptor	28	29	29	29	29
F3B38_RS03435		TonB-dependent siderophore receptor	98	98	93	98	98
F3B38_RS03730		TonB-dependent receptor	91	99	90	99	99
F3B38_RS03945		TonB-dependent siderophore receptor	97	98	39	97	39
F3B38_RS04125		TonB-dependent receptor	96	98	92	97	97
F3B38_RS04805		TonB family protein	97	98	93	97	98
F3B38_RS05960		TonB-dependent receptor	100	23	65	100	65
F3B38_RS06015		TonB-dependent receptor	98	97	94	98	95
F3B38_RS06100		TonB-dependent receptor	23	24	68	23	22
F3B38_RS06335		TonB-dependent receptor	98	99	95	98	99
F3B38_RS06465		TonB-dependent receptor	97	96	94	96	96
F3B38_RS06610		TonB-dependent receptor	99	99	93	99	99
F3B38_RS06675		TonB-dependent receptor	98	99	96	98	99
F3B38_RS06685		TonB-dependent receptor	54	100	98	54	99
F3B38_RS06690		TonB-dependent receptor	98	98	94	98	98
F3B38_RS06695		TonB-dependent receptor	99	99	94	99	44
F3B38_RS06785		energy transducer TonB	100	100	95	100	100
F3B38_RS06815		TonB-dependent siderophore receptor	99	98	93	98	98
F3B38_RS06995		TonB-dependent receptor	98	99	97	99	99
F3B38_RS07050		TonB-dependent receptor	99	99	97	99	99
F3B38_RS07290		TonB-dependent receptor	99	99	97	99	99
F3B38_RS07390		TonB-dependent receptor	99	41	81	41	41
F3B38_RS07395		TonB-dependent receptor	99	41	97	41	41
F3B38_RS08045		TonB-dependent receptor	99	98	92	98	98
F3B38_RS08180		TonB-dependent receptor	99	99	98	99	99
F3B38_RS08230		TonB-dependent receptor	99	99	93	99	98
F3B38_RS09255		TonB-dependent receptor	97	98	94	98	98
F3B38_RS10715		TonB-dependent hemoglobin/transferrin/lactoferrin family receptor	98	98	95	98	98
F3B38_RS11065		TonB-dependent siderophore receptor	92	91	90	92	91
F3B38_RS11135		TonB-dependent receptor	97	99	95	97	98
F3B38_RS12160		TonB-dependent receptor	96	96	91	97	95
F3B38_RS12460		TonB-dependent siderophore receptor	99	99	94	99	99
F3B38_RS12495		TonB-dependent siderophore receptor	97	97	35	97	34
F3B38_RS12500		TonB-dependent siderophore receptor	99	99	35	99	35
F3B38_RS12610		TonB-dependent siderophore receptor	97	32	91	97	97
F3B38_RS13315		TonB-dependent receptor	98	99	94	99	98
F3B38_RS14160		TonB-dependent siderophore receptor	99	99	93	99	99
F3B38_RS14165		TonB-dependent siderophore receptor	98	98	92	98	97
F3B38_RS14190		TonB-dependent siderophore receptor	44	43	38	43	38
F3B38_RS14290		TonB-dependent receptor	99	99	96	99	99
F3B38_RS14295		TonB-dependent receptor	99	99	98	100	99
F3B38_RS14325		TonB-dependent siderophore receptor	97	96	93	98	97
F3B38_RS14445		TonB-dependent siderophore receptor	98	98	95	98	98
F3B38_RS14455		TonB-dependent receptor	99	99	92	99	98
F3B38_RS14580		TonB-dependent receptor	96	96	89	97	95
F3B38_RS15260		TonB-dependent receptor	99	99	83	98	98
F3B38_RS16430		TonB-dependent hemoglobin/transferrin/lactoferrin family receptor	99	99	87	99	98
F3B38_RS16475		TonB-dependent receptor	50	30	50	50	29
F3B38_RS16525		TonB-dependent receptor	98	99	95	98	98
F3B38_RS16695		TonB-dependent receptor	96	97	90	97	97
F3B38_RS16780		TonB-dependent receptor	98	99	28	99	99
F3B38_RS16905		TonB-dependent siderophore receptor	98	41	91	98	99
F3B38_RS17190		TonB-dependent siderophore receptor	98	98	39	99	38
F3B38_RS17230		TonB-dependent siderophore receptor	97	97	39	97	96
F3B38_RS17555		TonB-dependent receptor	98	98	94	98	98
F3B38_RS18750		TonB-dependent receptor	99	99	95	99	99
F3B38_RS19050		TonB-dependent siderophore receptor	98	98	23	98	98
F3B38_RS19125		TonB-dependent siderophore receptor	98	98	94	98	98
F3B38_RS20045		TonB-dependent receptor	98	99	22	98	99
F3B38_RS28145		TonB family protein	96	98	84	97	97
F3B38_RS20160		TonB-dependent siderophore receptor	97	97	95	96	96
F3B38_RS20730		TonB-dependent siderophore receptor	99	98	86	99	98
F3B38_RS22150		TonB-dependent siderophore receptor	99	98	36	99	98
F3B38_RS22540		TonB-dependent receptor	99	83	96	99	99
F3B38_RS22570		TonB-dependent receptor	99	99	95	99	99
F3B38_RS22675		TonB-dependent receptor plug domain-containing protein	99	99	97	99	99
F3B38_RS22710		TonB-dependent receptor	98	93	94	96	90
F3B38_RS22715		energy transducer TonB	96	95	83	97	95
F3B38_RS22720		TonB system transport protein ExbD	99	98	96	100	98
F3B38_RS22725		TonB-system energizer ExbB	98	97	92	98	98
F3B38_RS22755		TonB-dependent receptor	99	99	96	99	97
F3B38_RS23515		energy transducer TonB	100	100	99	99	100
F3B38_RS23660		TonB-dependent receptor	99	99	95	99	99
F3B38_RS24075		TonB-dependent siderophore receptor	99	99	43	99	99
F3B38_RS24080		TonB-dependent siderophore receptor	99	99	94	99	99
F3B38_RS24115		TonB-dependent siderophore receptor	98	98	40	98	98
F3B38_RS24270		TonB-dependent receptor	98	98	92	98	98
F3B38_RS25050		TonB-dependent siderophore receptor	99	98	94	99	98
F3B38_RS25445		TonB family protein	100	100	97	100	99
F3B38_RS25610		TonB-dependent siderophore receptor	99	98	96	99	99
F3B38_RS25730		TonB-dependent siderophore receptor	98	98	93	98	98
F3B38_RS25900		TonB-dependent receptor	99	100	88	99	99
F3B38_RS26130		TonB-dependent receptor	98	98	35	98	98
F3B38_RS27460		energy transducer TonB	100	100	97	100	99
F3B38_RS27485		TonB-dependent receptor	99	99	96	99	99
		Tol-Pal
F3B38_RS01200		TolC family protein	98	99	92	98	98
F3B38_RS09355		tol-pal system protein YbgF	100	100	96	100	100
F3B38_RS09360		peptidoglycan-associated lipoprotein Pal	100	100	98	100	100
F3B38_RS09365		Tol-Pal system protein TolB	99	99	98	99	99
F3B38_RS09370		cell envelope integrity protein TolA	99	100	94	99	99
F3B38_RS09375		ExbD/TolR family protein	100	100	100	100	100
F3B38_RS09380		protein TolQ	100	100	99	100	100
F3B38_RS09385		tol-pal system-associated acyl-CoA thioesterase	97	100	98	99	100
F3B38_RS19485		cell envelope biogenesis protein TolA	95	98	98	95	98
		Lol
F3B38_RS10420	lolA	outer membrane lipoprotein chaperone LolA	100	99	98	99	100
F3B38_RS03330		outer membrane lipoprotein LolB	100	98	93	98	100
F3B38_RS17955		lipoprotein-releasing ABC transporter permease subunit LolC	100	99	99	100	100
F3B38_RS17945	lolD	lipoprotein-releasing ABC transporter ATP-binding protein LolD	100	100	98	100	100
F3B38_RS17950		lipoprotein-releasing ABC transporter permease subunit LolE	99	70	98	99	99
		Bam
F3B38_RS13575	bamA	outer membrane protein assembly factor BamA	100	100	98	100	100
F3B38_RS21595	bamB	outer membrane protein assembly factor BamB	99	99	97	99	100
F3B38_RS22625	bamC	outer membrane protein assembly factor BamC	100	99	95	100	99
F3B38_RS18305	bamD	outer membrane protein assembly factor BamD	100	99	98	100	100
F3B38_RS04085	bamE	outer membrane protein assembly factor BamE	98	98	89	97	98
F3B38_RS21100	bamE	outer membrane protein assembly factor BamE	98	99	96	100	98
F3B38_RS27220	bamE	outer membrane protein assembly factor BamE	99	99		99	99
