# Supplementary material for: Genome Analysis of the Janthinobacterium sp. Strain SLB01 from the Diseased Sponge of the Lubomirskia baicalensis
Source: Curr Issues Mol Biol. 2021 Dec 11;43(3):2220–37. doi: 10.3390/cimb43030156 (PMC8929069; doi:10.3390/cimb43030156)
Supplement: Supplementary file 1 [file cimb-43-00156-s001.zip › cimb-1449216-supplementary/Table S10. Toxin-antitoxin genes comparison for close species of Janthinobacterium sp. SLB01.xlsx]

## Sheet: chitin
Table S10. Toxin-antitoxin genes comparison for close species of Janthinobacterium sp. SLB01
Loci in SLB01	Annotation	MTR	MP5059B	HH102	EIF2	NCTC9796T
		% ident	% ident	% ident	% ident	% ident
F3B38_RS00410	addiction module antitoxin RelB	96	95	87	94	97
F3B38_RS05875	type II toxin-antitoxin system VapC family toxin	98	97	92	98	98
F3B38_RS09335	BrnT family toxin	96	98		94	92
F3B38_RS09340	BrnA antitoxin family protein	96	96		96	93
F3B38_RS09705	toxin-antitoxin system YwqK family antitoxin	98	99	89	95	97
F3B38_RS09715	toxin-antitoxin system YwqK family antitoxin	97	97	34	97	97
F3B38_RS14990	toxin-antitoxin system YwqK family antitoxin	94	96	75	93	96
F3B38_RS11275	type II toxin-antitoxin system RelE/ParE family toxin			87		100
F3B38_RS12780	type II toxin-antitoxin system RelE/ParE family toxin
F3B38_RS16465	type II toxin-antitoxin system RelE/ParE family toxin	96	97		96	97
F3B38_RS18025	type II toxin-antitoxin system RelE/ParE family toxin					97
F3B38_RS10295	type II toxin-antitoxin system HigB family toxin	91	93	93	90
F3B38_RS13655	type II toxin-antitoxin system RatA family toxin	99	100	100	99	99
F3B38_RS16460	type II toxin-antitoxin system Phd/YefM family antitoxin	95	97		98	96
F3B38_RS16700	alpha-xenorhabdolysin family binary toxin subunit A	99	99		99	99
F3B38_RS18020	type II toxin-antitoxin system prevent-host-death family antitoxin	32	32		32	96
F3B38_RS18315	putative toxin-antitoxin system toxin component, PIN family	100	99	98	97	99
