# Supplementary material for: Genome Analysis of the Janthinobacterium sp. Strain SLB01 from the Diseased Sponge of the Lubomirskia baicalensis
Source: Curr Issues Mol Biol. 2021 Dec 11;43(3):2220–37. doi: 10.3390/cimb43030156 (PMC8929069; doi:10.3390/cimb43030156)
Supplement: Supplementary file 1 [file cimb-43-00156-s001.zip › cimb-1449216-supplementary/Table S11. Antibiotic resistance genes comparison for close species of Janthinobacterium sp. SLB01.xlsx]

## Sheet: secretion
Table S11. Antibiotic resistance genes comparison for close species of Janthinobacterium sp. SLB01
Loci in SLB01	Gene	Annotation	MTR	MP5059B	HH102	EIF2	NCTC9796T
			% ident	% ident	% ident	% ident	% ident
F3B38_RS03690	bla	subclass B3 metallo-beta-lactamase	99	98	94	99	98
F3B38_RS11925	bla	subclass B3 metallo-beta-lactamase	98	97	95	97	97
F3B38_RS12590	bla	subclass B3 metallo-beta-lactamase	95	95	91	96	95
F3B38_RS07040	bla	class A beta-lactamase	99	98	91	99	99
F3B38_RS17145	blaOXA	class D beta-lactamase	99	99	94	99	99
F3B38_RS00910		penicillin-binding protein activator	99	100	96	100	100
F3B38_RS03245		penicillin-binding protein 1A	99	100	99	99	100
F3B38_RS04845	mrdA	penicillin-binding protein 2	100	100	99	100	100
F3B38_RS05755		penicillin-binding protein 2	100	100	99	100	99
F3B38_RS06555		penicillin-binding protein	100	99	97	100	99
F3B38_RS09955	pbpC	penicillin-binding protein 1C	99	99	96	99	99
F3B38_RS18185		PBP1A family penicillin-binding protein	98	98	95	98	98
F3B38_RS26845		PBP1A family penicillin-binding protein	99	99	94	99	98
F3B38_RS18710		penicillin acylase family protein	98	98	93	98	95
F3B38_RS09555		multidrug efflux SMR transporter	98	46	46	45	46
F3B38_RS07555		MATE family efflux transporter	98	97	97	98	98
F3B38_RS01190		efflux RND transporter periplasmic adaptor subunit	99	99	96	99	99
F3B38_RS02955		efflux RND transporter periplasmic adaptor subunit	99	99	93	99	99
F3B38_RS03190		efflux RND transporter periplasmic adaptor subunit	98	99	95	99	99
F3B38_RS03985		efflux RND transporter periplasmic adaptor subunit	97	97	95	95	97
F3B38_RS08075		efflux RND transporter periplasmic adaptor subunit	98	98	97	98	98
F3B38_RS09235		efflux RND transporter periplasmic adaptor subunit	99	99	96	99	99
F3B38_RS13890		efflux RND transporter periplasmic adaptor subunit	97	97	95	97	97
F3B38_RS14805		efflux RND transporter periplasmic adaptor subunit	98	98	95	98	98
F3B38_RS16035		efflux RND transporter periplasmic adaptor subunit	99	98	93	99	98
F3B38_RS17090		efflux RND transporter periplasmic adaptor subunit	99	99	94	98	99
F3B38_RS18940		efflux RND transporter periplasmic adaptor subunit	100	99	94	100	100
F3B38_RS19505		efflux RND transporter periplasmic adaptor subunit	99	99	98	99	99
F3B38_RS20795		efflux RND transporter periplasmic adaptor subunit	98	99	95	98	99
F3B38_RS21980		efflux RND transporter periplasmic adaptor subunit	99	99	96	99	99
F3B38_RS24295		efflux RND transporter periplasmic adaptor subunit	99	99	93	99	99
F3B38_RS24300		efflux RND transporter periplasmic adaptor subunit	100	99	98	99	99
F3B38_RS24885		efflux RND transporter periplasmic adaptor subunit	100	99	94	28	99
F3B38_RS24915		efflux RND transporter periplasmic adaptor subunit	98	97	93	97	97
F3B38_RS25590		efflux RND transporter periplasmic adaptor subunit	100	99	98	99	99
F3B38_RS03195		efflux RND transporter permease subunit	100	100	99	99	100
F3B38_RS09240		efflux RND transporter permease subunit	99	99	98	99	99
F3B38_RS13895		efflux RND transporter permease subunit	99	99	98	99	99
F3B38_RS14810		efflux RND transporter permease subunit	99	99	98	99	99
F3B38_RS17085		efflux RND transporter permease subunit	99	99	95	99	99
F3B38_RS18945		efflux RND transporter permease subunit	99	99	49	99	99
F3B38_RS19500		efflux RND transporter permease subunit	99	99	99	99	99
F3B38_RS20785		efflux RND transporter permease subunit	99	99	97	99	99
F3B38_RS20790		efflux RND transporter permease subunit	99	99	97	99	99
F3B38_RS21975		efflux RND transporter permease subunit	99	99	98	99	99
F3B38_RS24890		efflux RND transporter permease subunit	99	99	98	99	99
F3B38_RS24920		efflux RND transporter permease subunit	98	97	96	98	98
