# Supplementary material for: Genome Analysis of the Janthinobacterium sp. Strain SLB01 from the Diseased Sponge of the Lubomirskia baicalensis
Source: Curr Issues Mol Biol. 2021 Dec 11;43(3):2220–37. doi: 10.3390/cimb43030156 (PMC8929069; doi:10.3390/cimb43030156)
Supplement: Supplementary file 1 [file cimb-43-00156-s001.zip › cimb-1449216-supplementary/Table S12. Average Nucleotide Identity and distance matrix.xlsx]

## Sheet: ANIm_percentage_identity
Table S12. Average Nucleotide % Identity and distance matrix comparison of close species of Janthinobacterium sp. SLB01
	J. sp. SLB01	J. lividum NCTC9796T	J. sp. MP5059B	J. lividum MTR	J. sp. BJB301	J. lividum EIF2	J. sp. HH102	J. sp. HH106	J. sp. HH104	J. lividum NFR18	J. lividum RIT308	J. lividum H-24	J. sp. RA13	J. violaceinigrum FT13W	J. sp. YR213	J. sp. BJB446	J. lividum ID1246	J. sp. ROICE36	J. svalbardensis PAMC 27463	J. lividum PAMC 25724	J. psychrotolerans S3-2	Duganella sacchari Sac-22
J. sp. SLB01	1	0.979517	0.981515	0.98159	0.98188	0.981324	0.933555	0.93382	0.93632	0.93646	0.936784	0.979487	0.939233	0.929644	0.981864	0.981684	0.981684	0.925868	0.928683	0.910769	0.878955	0.84251
J. lividum NCTC9796T	0.979517	1	0.97802	0.977461	0.97817	0.976633	0.926634	0.926544	0.929239	0.928993	0.929248	0.999902	0.932444	0.920631	0.979177	0.979135	0.979135	0.918168	0.921879	0.900309	0.868346	0.837829
J. sp. MP5059B	0.981515	0.97802	1	0.98087	0.98157	0.980733	0.926001	0.926081	0.929358	0.92941	0.929469	0.97803	0.932091	0.92063	0.980358	0.98037	0.98037	0.917837	0.921352	0.900493	0.868306	0.838369
J. lividum MTR	0.98159	0.977461	0.98087	1	0.980593	0.984319	0.926031	0.925938	0.929562	0.929253	0.929579	0.977485	0.932327	0.921068	0.980365	0.979676	0.979676	0.917991	0.921304	0.900599	0.868682	0.837826
J. sp. BJB301	0.98188	0.97817	0.98157	0.980593	1	0.980769	0.926239	0.926379	0.929526	0.929325	0.929404	0.978178	0.932342	0.920788	0.98081	0.98111	0.98111	0.917847	0.921183	0.899877	0.868264	0.838009
J. lividum EIF2	0.981324	0.976633	0.980733	0.984319	0.980769	1	0.926398	0.926278	0.929449	0.929247	0.929617	0.976746	0.932331	0.920945	0.979975	0.980313	0.980313	0.917816	0.921451	0.90061	0.868752	0.837424
J. sp. HH102	0.933555	0.926634	0.926001	0.926031	0.926239	0.926398	1	0.980955	0.928204	0.92845	0.928656	0.92646	0.925835	0.918456	0.926202	0.926424	0.926424	0.91602	0.922125	0.899409	0.868632	0.838726
J. sp. HH106	0.93382	0.926544	0.926081	0.925938	0.926379	0.926278	0.980955	1	0.928511	0.928571	0.928918	0.926553	0.92563	0.918735	0.926309	0.926544	0.926544	0.916031	0.922057	0.899412	0.869354	0.838875
J. sp. HH104	0.93632	0.929239	0.929358	0.929562	0.929526	0.929449	0.928204	0.928511	1	0.976213	0.975852	0.929306	0.936278	0.916631	0.929531	0.929733	0.929733	0.914052	0.918999	0.89778	0.868653	0.838835
J. lividum NFR18	0.93646	0.928993	0.92941	0.929253	0.929325	0.929247	0.92845	0.928571	0.976213	1	0.976272	0.929047	0.935782	0.916606	0.929751	0.929636	0.929636	0.914201	0.919222	0.897734	0.86818	0.839034
J. lividum RIT308	0.936784	0.929248	0.929469	0.929579	0.929404	0.929617	0.928656	0.928918	0.975852	0.976272	1	0.929297	0.936333	0.916837	0.930045	0.930087	0.930087	0.91428	0.919234	0.898023	0.86905	0.839244
J. lividum H-24	0.979487	0.999902	0.97803	0.977485	0.978178	0.976746	0.92646	0.926553	0.929306	0.929047	0.929297	1	0.932277	0.920658	0.97919	0.979147	0.979162	0.918272	0.921549	0.900215	0.868239	0.837829
J. sp. RA13	0.939233	0.932444	0.932091	0.932327	0.932342	0.932331	0.925835	0.92563	0.936278	0.935782	0.936333	0.932277	1	0.916659	0.93241	0.932621	0.932621	0.915052	0.920479	0.898362	0.868657	0.838216
J. violaceinigrum FT13W	0.929644	0.920631	0.92063	0.921068	0.920788	0.920945	0.918456	0.918735	0.916631	0.916606	0.916837	0.920658	0.916659	1	0.921175	0.921153	0.921153	0.914181	0.915666	0.900356	0.868658	0.839767
J. sp. YR213	0.981864	0.979177	0.980358	0.980365	0.98081	0.979975	0.926202	0.926309	0.929531	0.929751	0.930045	0.97919	0.93241	0.921175	1	0.982319	0.982319	0.917894	0.921024	0.899959	0.868482	0.837528
J. sp. BJB446	0.981684	0.979135	0.98037	0.979676	0.98111	0.980313	0.926424	0.926544	0.929733	0.929636	0.930087	0.979147	0.932621	0.921153	0.982319	1	1	0.917896	0.921226	0.900146	0.869047	0.838227
J. lividum ID1246	0.981684	0.979135	0.98037	0.979676	0.98111	0.980313	0.926424	0.926544	0.929733	0.929636	0.930087	0.979162	0.932621	0.921153	0.982319	1	1	0.917896	0.921226	0.900146	0.869047	0.838227
J. sp. ROICE36	0.925868	0.918168	0.917837	0.917991	0.917847	0.917816	0.91602	0.916031	0.914052	0.914201	0.91428	0.918272	0.915052	0.914181	0.917894	0.917896	0.917896	1	0.927745	0.905756	0.865086	0.837818
J. svalbardensis PAMC 27463	0.928683	0.921879	0.921352	0.921304	0.921183	0.921451	0.922125	0.922057	0.918999	0.919222	0.919234	0.921549	0.920479	0.915666	0.921024	0.921226	0.921226	0.927745	1	0.905495	0.865963	0.83703
J. lividum PAMC 25724	0.910769	0.900309	0.900493	0.900599	0.899877	0.90061	0.899409	0.899412	0.89778	0.897734	0.898023	0.900215	0.898362	0.900356	0.899959	0.900146	0.900146	0.905756	0.905495	1	0.861495	0.836624
J. psychrotolerans S3-2	0.878955	0.868346	0.868306	0.868682	0.868264	0.868752	0.868632	0.869354	0.868653	0.86818	0.86905	0.868239	0.868657	0.868658	0.868482	0.869047	0.869047	0.865086	0.865963	0.861495	1	0.84003
Duganella sacchari Sac-22	0.84251	0.837829	0.838369	0.837826	0.838009	0.837424	0.838726	0.838875	0.838835	0.839034	0.839244	0.837829	0.838216	0.839767	0.837528	0.838227	0.838227	0.837818	0.83703	0.836624	0.84003	1
	J. sp. SLB01	J. lividum NCTC9796T	J. sp. MP5059B	J. lividum MTR	J. sp. BJB301	J. lividum EIF2	J. sp. HH102	J. sp. HH106	J. sp. HH104	J. lividum NFR18	J. lividum RIT308	J. lividum H-24	J. sp. RA13	J. violaceinigrum FT13W	J. sp. YR213	J. sp. BJB446	J. lividum ID1246	J. sp. ROICE36	J. svalbardensis PAMC 27463	J. lividum PAMC 25724	J. psychrotolerans S3-2	Duganella sacchari Sac-22
J. sp. SLB01	0	0.00394249	0.00338891	0.00317904	0.00338891	0.00323627	0.0067932	0.00694657	0.00681237	0.00686988	0.00708079	0.00434361	0.0061226	0.00677404	0.00361793	0.0035225	0.00382792	0.0096548	0.00913544	0.011813	0.0164976	0.0376084
J. lividum NCTC9796T	0.00394249	0	0.00272134	0.00335075	0.00251166	0.00239731	0.00723422	0.0073493	0.00583538	0.00581624	0.00625667	0.00049406	0.00545259	0.00723422	0.00195913	0.00184487	0.00197818	0.00944316	0.00878941	0.0122184	0.0161481	0.0375086
J. sp. MP5059B	0.00338891	0.00272134	0	0.00270228	0.00201627	0.00199722	0.00656322	0.00640993	0.00524214	0.00564396	0.0056631	0.00268321	0.00442004	0.00681237	0.00226392	0.00230203	0.00226392	0.00911621	0.00807861	0.0115815	0.0162646	0.0373288
J. lividum MTR	0.00317904	0.00335075	0.00270228	0	0.00247354	0.00213056	0.00677404	0.0067357	0.00627583	0.00556741	0.00639077	0.00373246	0.00531866	0.00656322	0.00308366	0.00310274	0.00314089	0.00955859	0.00921236	0.0118902	0.0164005	0.0368498
J. sp. BJB301	0.00338891	0.00251166	0.00201627	0.00247354	0	0.0017687	0.00696574	0.0069274	0.00545259	0.00545259	0.00539519	0.00287388	0.00499351	0.0066782	0.00228298	0.00211151	0.00211151	0.00938546	0.00842432	0.012006	0.0164199	0.0373887
J. lividum EIF2	0.00323627	0.00239731	0.00199722	0.00213056	0.0017687	0	0.00660154	0.00663987	0.00556741	0.00493614	0.00589282	0.00279761	0.00484054	0.00602685	0.00203532	0.00205437	0.00218771	0.00940469	0.00848195	0.0118709	0.0163422	0.0368299
J. sp. HH102	0.0067932	0.00723422	0.00656322	0.00677404	0.00696574	0.00660154	0	0.00180678	0.00631414	0.00675487	0.00683154	0.0071575	0.00675487	0.00802101	0.00660154	0.00669737	0.00708079	0.00880863	0.00844353	0.0112536	0.0167306	0.0367501
J. sp. HH106	0.00694657	0.0073493	0.00640993	0.0067357	0.0069274	0.00663987	0.00180678	0	0.00642909	0.00690823	0.00690823	0.00721504	0.00671653	0.00828986	0.00675487	0.00685071	0.00706162	0.00909699	0.00844353	0.0115815	0.0166529	0.0369296
J. sp. HH104	0.00681237	0.00583538	0.00524214	0.00627583	0.00545259	0.00556741	0.00631414	0.00642909	0	0.00253072	0.00226392	0.00577795	0.00484054	0.00757953	0.0053378	0.00524214	0.00545259	0.00863566	0.00796341	0.0116972	0.0163228	0.0368698
J. lividum NFR18	0.00686988	0.00581624	0.00564396	0.00556741	0.00545259	0.00493614	0.00675487	0.00690823	0.00253072	0	0.00296923	0.00610345	0.00537606	0.00709997	0.00547173	0.00551	0.00543346	0.00977026	0.00869331	0.0124694	0.0170026	0.0367501
J. lividum RIT308	0.00708079	0.00625667	0.0056631	0.00639077	0.00539519	0.00589282	0.00683154	0.00690823	0.00226392	0.00296923	0	0.0061609	0.00556741	0.00779064	0.00593111	0.00585453	0.00591196	0.00919313	0.00819383	0.0120832	0.0168472	0.0373288
J. lividum H-24	0.00434361	0.00049406	0.00268321	0.00373246	0.00287388	0.00279761	0.0071575	0.00721504	0.00577795	0.00610345	0.0061609	0	0.00545259	0.00765629	0.00239731	0.00222582	0.0023592	0.00932775	0.00861645	0.0121797	0.0161093	0.0369097
J. sp. RA13	0.0061226	0.00545259	0.00442004	0.00531866	0.00499351	0.00484054	0.00675487	0.00671653	0.00484054	0.00537606	0.00556741	0.00545259	0	0.00700409	0.00497438	0.00501263	0.0053378	0.00961631	0.0083859	0.0117744	0.0168278	0.0369895
J. violaceinigrum FT13W	0.00677404	0.00723422	0.00681237	0.00656322	0.0066782	0.00602685	0.00802101	0.00828986	0.00757953	0.00709997	0.00779064	0.00765629	0.00700409	0	0.0066782	0.00677404	0.0069274	0.0102708	0.00942393	0.0124887	0.0167695	0.0362914
J. sp. YR213	0.00361793	0.00195913	0.00226392	0.00308366	0.00228298	0.00203532	0.00660154	0.00675487	0.0053378	0.00547173	0.00593111	0.00239731	0.00497438	0.0066782	0	0.00129283	0.00178774	0.00905853	0.00834748	0.0117937	0.0163617	0.0371691
J. sp. BJB446	0.0035225	0.00184487	0.00230203	0.00310274	0.00211151	0.00205437	0.00669737	0.00685071	0.00524214	0.00551	0.00585453	0.00222582	0.00501263	0.00677404	0.00129283	0	0.00161639	0.00925082	0.00825144	0.0119867	0.0164588	0.0373488
J. lividum ID1246	0.00382792	0.00197818	0.00226392	0.00314089	0.00211151	0.00218771	0.00708079	0.00706162	0.00545259	0.00543346	0.00591196	0.0023592	0.0053378	0.0069274	0.00178774	0.00161639	0	0.00936622	0.0083859	0.0121025	0.0165947	0.037229
J. sp. ROICE36	0.0096548	0.00944316	0.00911621	0.00955859	0.00938546	0.00940469	0.00880863	0.00909699	0.00863566	0.00977026	0.00919313	0.00932775	0.00961631	0.0102708	0.00905853	0.00925082	0.00936622	0	0.00780984	0.0122377	0.0179943	0.0378881
J. svalbardensis PAMC 27463	0.00913544	0.00878941	0.00807861	0.00921236	0.00842432	0.00848195	0.00844353	0.00844353	0.00796341	0.00869331	0.00819383	0.00861645	0.0083859	0.00942393	0.00834748	0.00825144	0.0083859	0.00780984	0	0.0121797	0.0179165	0.0364908
J. lividum PAMC 25724	0.011813	0.0122184	0.0115815	0.0118902	0.012006	0.0118709	0.0112536	0.0115815	0.0116972	0.0124694	0.0120832	0.0121797	0.0117744	0.0124887	0.0117937	0.0119867	0.0121025	0.0122377	0.0121797	0	0.018773	0.0369695
J. psychrotolerans S3-2	0.0164976	0.0161481	0.0162646	0.0164005	0.0164199	0.0163422	0.0167306	0.0166529	0.0163228	0.0170026	0.0168472	0.0161093	0.0168278	0.0167695	0.0163617	0.0164588	0.0165947	0.0179943	0.0179165	0.018773	0	0.0387877
Duganella sacchari Sac-22	0.0376084	0.0375086	0.0373288	0.0368498	0.0373887	0.0368299	0.0367501	0.0369296	0.0368698	0.0367501	0.0373288	0.0369097	0.0369895	0.0362914	0.0371691	0.0373488	0.037229	0.0378881	0.0364908	0.0369695	0.0387877	0
