# Supplementary material for: Genome Analysis of the Janthinobacterium sp. Strain SLB01 from the Diseased Sponge of the Lubomirskia baicalensis
Source: Curr Issues Mol Biol. 2021 Dec 11;43(3):2220–37. doi: 10.3390/cimb43030156 (PMC8929069; doi:10.3390/cimb43030156)
Supplement: Supplementary file 1 [file cimb-43-00156-s001.zip › cimb-1449216-supplementary/Table S2. Genes encoding glycosyltransferases, and exo-, lipopolysaccharide production proteins comparison for close species of Janthinobacterium sp. SLB01.xlsx]

## Sheet: cepacian
Table S2. Genes encoding glycosyltransferases, and exo-, lipopolysaccharide production proteins comparison for close species of Janthinobacterium sp. SLB01
Loci in SLB01	Gene	Annotation	MTR	MP5059B	HH102	EIF2	NCTC9796T
		Cepacian operon
F3B38_RS08425	BceA	mannose-1-phosphate guanylyltransferase/mannose-6-phosphate isomerase	99	99	74	99	74
F3B38_RS08325		undecaprenyl-phosphate glucose phosphotransferase	100	99	97	100	97
F3B38_RS07940	BceC	UDP-glucose/GDP-mannose dehydrogenase family protein	99	99	98	99	99
F3B38_RS08335	BceE	polysaccharide export protein EpsE	100	100	79	100	78
F3B38_RS08345	BceF	chain length determinant protein tyrosine kinase EpsG	100	100	77	100	75
F3B38_RS22115	BceG	Glycosyltransferase	100	99	95	100	99
F3B38_RS24640	BceG	Glycosyltransferase
F3B38_RS27090	BceG	Glycosyltransferase	27	28	26	27	26
F3B38_RS27095	BceG	Glycosyltransferase	27			26
F3B38_RS13960	BceG	Glycosyltransferase	96	96	90	96	95
F3B38_RS20400	BceG	Glycosyltransferase	97	97	93	97	97
F3B38_RS03380	BceG	Glycosyltransferase family 2 protein	91	79	26	91	90
F3B38_RS21920	BceG	Glycosyltransferase family 2 protein	100	99	88	100	100
F3B38_RS08385	BceG	glycosyltransferase family 4 protein	100	100	56	100	30
F3B38_RS08400	BceG	glycosyltransferase family 4 protein	100	100	32	99	31
F3B38_RS08420	BceG	glycosyltransferase family 4 protein	99	99	25	99	31
F3B38_RS27100	BceH	glycosyltransferase family 4 protein					22
F3B38_RS24615	BceJ	glycosyltransferase family 4 protein	23	23	27	23	23
F3B38_RS12985	BceG	glycosyltransferase family 9 protein	98	98	94	99	98
F3B38_RS24535	BceG	glycosyltransferase family 9 protein	99	98	96	99	99
F3B38_RS22105	BceG	glycosyltransferase family 39 protein	99	99	97	99	99
F3B38_RS15000	BceG	TIGR03013 family PEP-CTERM/XrtA system glycosyltransferase	99	99	95	100	99
F3B38_RS23000	BceI	glucose-6-phosphate isomerase Pgi	99	99	97	99	99
F3B38_RS27075	BceM	hypothetical protein (GDP-mannose 4,6-dehydratase)		68
F3B38_RS09020	BceN	pyrimidine/purine nucleoside phosphorylase	97	97	91	97	97
F3B38_RS19260	BceO	acyltransferase family protein	97	98	91	98	97
F3B38_RS03390	BceQ	oligosaccharide flippase family protein	93	92		92	91
F3B38_RS08365	BceQ	oligosaccharide flippase family protein	99	99		99
F3B38_RS24645	BceQ	oligosaccharide flippase family protein
F3B38_RS27080	BceR	glycosyltransferase family 4 protein		41
F3B38_RS26385	BceS	acyltransferase	31	24	33	31	24
F3B38_RS13490	BceT	UTP--glucose-1-phosphate uridylyltransferase GalU	100	100	95	100	100
		Lpt
F3B38_RS03485	lptA	lipopolysaccharide transport periplasmic protein LptA	100	100	94	100	100
F3B38_RS03490	lptB	LPS export ABC transporter ATP-binding protein	100	100	99	99	100
F3B38_RS03480	lptC	LPS export ABC transporter periplasmic protein LptC	99	99	91	99	99
F3B38_RS27335	lptD	LPS-assembly protein LptD	99	99	93	98	99
F3B38_RS08905	lptF	LPS export ABC transporter permease LptF	100	100	97	100	100
F3B38_RS08910	lptG	LPS export ABC transporter permease LptG	100	100	98	100	100
F3B38_RS27175	(lptE)	hypothetical protein	98	97	94	100	97
F3B38_RS09700	msbA	lipid A export permease/ATP-binding protein MsbA	99	99	97	99	99
		Exopolysaccarides
F3B38_RS08320		outer membrane beta-barrel protein	99	99	73	99	69
F3B38_RS08325		undecaprenyl-phosphate glucose phosphotransferase	100	99	97	100	97
F3B38_RS08330	epsD	EpsD family peptidyl-prolyl cis-trans isomerase	98	99	75	99	81
F3B38_RS08335	epsE	polysaccharide export protein EpsE	100	100	79	100	78
F3B38_RS08340	epsF	chain length determinant protein EpsF	100	100	76	100	75
F3B38_RS08345	epsG	chain length determinant protein tyrosine kinase EpsG	100	100	77	100	75
F3B38_RS08350		exosortase B	99	100	64	100	63
F3B38_RS08355	epsI	EpsI family protein	100	100	43	100	45
F3B38_RS08365		oligosaccharide flippase family protein	99	99		99
