# Supplementary material for: Genome Analysis of the Janthinobacterium sp. Strain SLB01 from the Diseased Sponge of the Lubomirskia baicalensis
Source: Curr Issues Mol Biol. 2021 Dec 11;43(3):2220–37. doi: 10.3390/cimb43030156 (PMC8929069; doi:10.3390/cimb43030156)
Supplement: Supplementary file 1 [file cimb-43-00156-s001.zip › cimb-1449216-supplementary/Table S3. Floc formation genes comparison for close species of Janthinobacterium sp. SLB01.xlsx]

## Sheet: secretion
Table S3. Floc formation genes comparison for close species of Janthinobacterium sp. SLB01
Loci in SLB01	Annotation	MTR	MP5059B	HH102	EIF2	NCTC9796T
		% ident	% ident	% ident	% ident	% ident
F3B38_RS08235	hypothetical protein	97	95	89	97	97
F3B38_RS08240	3-hydroxyacyl-CoA dehydrogenase	99	99	98	99	99
F3B38_RS08245	gamma-glutamyltransferase	99	99	96	99	99
F3B38_RS08250	patatin-like phospholipase family protein	100	100	99	100	100
F3B38_RS08255	response regulator	99	99	96	99	99
F3B38_RS08260	response regulator	99	99	94	99	99
F3B38_RS08265	AMP-binding protein	98	98	93	98	98
F3B38_RS08270	bifunctional salicylyl-CoA 5-hydroxylase / oxidoreductase	99	99	96	99	99
F3B38_RS08275	SDR family oxidoreductase	98	96	96	98	98
F3B38_RS08280	MarR family transcriptional regulator	99	100	95	100	100
F3B38_RS08285	enoyl-CoA hydratase family protein	98	98	96	98	98
F3B38_RS08290	acyl-CoA dehydrogenase family protein	98	98	95	98	98
F3B38_RS08295	RidA family protein	100	100	95	99	100
F3B38_RS08300	PEP_CTERM-anchored TLD domain-containing protein	99	100	81	99	80
F3B38_RS08305	tRNA-Arg
F3B38_RS08310	ATP-binding cassette domain-containing protein	100	100	99	100	100
F3B38_RS08315	CAAX prenyl protease-related protein	97	98	92	98	95
F3B38_RS08320	outer membrane beta-barrel protein	99	99	73	99	69
F3B38_RS08325	undecaprenyl-phosphate glucose phosphotransferase	100	99	97	100	97
F3B38_RS08330	EpsD family peptidyl-prolyl cis-trans isomerase	98	99	75	99	81
F3B38_RS08335	polysaccharide export protein EpsE	100	100	79	100	78
F3B38_RS08340	chain length determinant protein EpsF	100	100	76	100	75
F3B38_RS08345	chain length determinant protein tyrosine kinase EpsG	100	100	77	100	75
F3B38_RS08350	exosortase B	99	100	64	100	63
F3B38_RS08355	EpsI family protein	100	100	43	100	45
F3B38_RS08360	hypothetical protein	100	100		100
F3B38_RS08365	oligosaccharide flippase family protein	99	99		99
F3B38_RS08370	hypothetical protein	99	99		99
F3B38_RS08375	heparinase II/III family protein	99	99	56	99	56
F3B38_RS15000	TIGR03013 family PEP-CTERM/XrtA system glycosyltransferase (previously called EpsH)	99	99	95	100	99
F3B38_RS15005	PEP-CTERM system histidine kinase PrsK	98	99	95	99	99
F3B38_RS15010	PEP-CTERM-box response regulator transcription factor, prsR	99	98	96	99	99
F3B38_RS07940	UDP-glucose/GDP-mannose dehydrogenase family protein	99	99	98	99	99
F3B38_RS08415	UDP-glucose/GDP-mannose dehydrogenase family protein	100	99	33	100	33
F3B38_RS07985	lytic murein transglycosylase B	99	98	94	99	99
F3B38_RS20260	DegQ family serine endoprotease	99	99	97	99	100
F3B38_RS08900	leucyl aminopeptidase	100	100	98	100	100
