# Supplementary material for: Genome Analysis of the Janthinobacterium sp. Strain SLB01 from the Diseased Sponge of the Lubomirskia baicalensis
Source: Curr Issues Mol Biol. 2021 Dec 11;43(3):2220–37. doi: 10.3390/cimb43030156 (PMC8929069; doi:10.3390/cimb43030156)
Supplement: Supplementary file 1 [file cimb-43-00156-s001.zip › cimb-1449216-supplementary/Table S4. Genes encoding flagellum proteins comparison for close species of Janthinobacterium sp. SLB01.xlsx]

## Sheet: secretion
Table S4. Genes encoding flagellum proteins comparison for close species of Janthinobacterium sp. SLB01
Loci in SLB01	Annotation	MTR	MP5059B	HH102	EIF2	NCTC9796T
		% ident	% ident	% ident	% ident	% ident
F3B38_RS23150	flagellin	72	73	76	100	57
F3B38_RS23155	flagellar protein FlaG	70	68	72	100	52
F3B38_RS23160	flagellar filament capping protein FliD	76	73	75	100	46
F3B38_RS23165	flagellar export chaperone FliS	93	99	93	99	72
F3B38_RS23170	flagellar protein FliT	98	100	97	100	88
F3B38_RS23175	flagellar hook-length control protein FliK	98	98	94	99	92
F3B38_RS23180	EscU/YscU/HrcU family type III secretion system export apparatus switch protein	100	100	99	100	98
F3B38_RS23185	flagellar brake protein	100	100	97	100	94
F3B38_RS23190	flagellar hook-basal body complex protein FliE	100	100	98	100	96
F3B38_RS23195	flagellar M-ring protein FliF	99	100	99	100	98
F3B38_RS23200	flagellar motor switch protein FliG	100	100	99	100	99
F3B38_RS23205	flagellar assembly protein FliH	100	100	96	100	92
F3B38_RS23210	flagellar protein export ATPase FliI	99	99	98	100	99
F3B38_RS23215	flagellar export protein FliJ	98	100	97	100	96
F3B38_RS23220	flagellar hook-length control protein FliK"	97	98	88	97	87
F3B38_RS23225	flagellar basal body-associated protein FliL	97	100	98	100	95
F3B38_RS23230	flagellar motor switch protein FliM	100	100	99	100	99
F3B38_RS23235	flagellar motor switch protein FliN	100	100	99	100	100
F3B38_RS23240	flagellar biosynthetic protein FliO	97	95	93	97	82
F3B38_RS23245	flagellar type III secretion system pore protein FliP	100	100	98	100	98
F3B38_RS23250	flagellar biosynthesis protein FliQ	100	100	100	100	96
F3B38_RS23255	flagellar biosynthetic protein FliR	100	98	96	99	97
F3B38_RS23260	MFS transporter	99	99	97	99	96
F3B38_RS23265	MarR family transcriptional regulator	98	97	93	97	91
F3B38_RS23270	flagellar hook-associated protein FlgL	99	98	86	99	84
F3B38_RS23275	flagellar hook-associated protein FlgK	99	99	85	99	84
F3B38_RS23280	flagellar assembly peptidoglycan hydrolase FlgJ"	99	100	98	99	95
F3B38_RS23285	flagellar basal body P-ring protein FlgI	100	100	98	100	96
F3B38_RS23290	flagellar basal body L-ring protein FlgH	99	100	96	99	96
F3B38_RS23295	flagellar basal-body rod protein FlgG	100	100	99	99	98
F3B38_RS23300	flagellar basal body rod protein FlgF	99	100	99	100	98
F3B38_RS23305	flagellar hook protein FlgE	96	96	83	96	83
F3B38_RS23310	flagellar hook assembly protein FlgD	96	99	87	96	88
F3B38_RS23315	flagellar basal body rod protein FlgC	100	100	100	100	97
F3B38_RS23320	flagellar basal body rod protein FlgB	100	100	96	100	96
F3B38_RS23325	flagellar basal body P-ring formation protein FlgA	99	99	98	99	97
F3B38_RS23330	flagellar biosynthesis anti-sigma factor FlgM"	100	100	99	100	99
F3B38_RS23335	flagellar protein FlgN	100	100	93	100	95
F3B38_RS23340	hypothetical protein	98	98	84	96	83
F3B38_RS23355	flagellar motor protein MotD	100	100	98	100	97
F3B38_RS23360	flagellar motor protein	99	99	98	99	98
F3B38_RS23365	RNA polymerase sigma factor FliA	100	34	100	100	97
F3B38_RS23370	antiactivator of flagellar biosynthesis FleN protein	100	99	99	99	98
F3B38_RS23375	flagellar biosynthesis protein FlhF	100	100	99	100	99
F3B38_RS23380	flagellar biosynthesis protein FlhA	99	98	98	99	97
F3B38_RS23385	flagellar type III secretion system protein FlhB	100	100	97	100	96
F3B38_RS24715	RNA polymerase sigma factor RpoD	100	100	99	100	99
F3B38_RS26670	flagellar brake protein	100	98	97	99	97
F3B38_RS07530	flagellar protein FliT	98	97	93	98	90
F3B38_RS10335	RNA polymerase sigma factor RpoD	99	99	98	99	99
F3B38_RS10805	flagellar transcriptional regulator FlhD	100	100	99	100	100
F3B38_RS10810	flagellar transcriptional regulator FlhC	100	100	97	100	98
F3B38_RS10820	flagellar motor stator protein MotA	100	100	99	100	98
F3B38_RS10825	flagellar motor protein MotB	100	100	98	99	98
F3B38_RS12995	flagellar hook-associated protein FlgL	100	100	95	100	88
F3B38_RS13000	flagellar hook-associated protein FlgK	99	99	95	99	91
F3B38_RS13005	rod-binding protein	99	99	90	100	95
F3B38_RS13010	flagellar basal body P-ring protein FlgI	99	99	98	99	96
F3B38_RS13015	flagellar basal body L-ring protein FlgH	100	100	93	99	94
F3B38_RS13020	flagellar basal-body rod protein FlgG	100	100	98	100	98
F3B38_RS13025	flagellar basal body rod protein FlgF	100	100	96	100	97
F3B38_RS13030	flagellar hook-basal body complex protein	100	100	95	100	94
F3B38_RS13035	flagellar basal body rod modification protein	100	99	95	98	91
F3B38_RS13040	flagellar basal body rod protein FlgC	100	100	100	100	98
F3B38_RS13045	flagellar basal body rod protein FlgB	100	99	100	100	100
F3B38_RS13050	flagellar basal body P-ring formation protein FlgA	100	100	95	100	93
F3B38_RS13060	flagellar export chaperone FlgN	100	100	91	100	92
F3B38_RS13065	flagellar biosynthesis anti-sigma factor FlgM"	100	100	100	100	97
F3B38_RS13070	OmpA family protein	100	99	95	100	95
F3B38_RS13075	flagellar motor stator protein MotA	100	100	100	100	99
F3B38_RS13085	flagellar basal body-associated FliL family protein	99	99	93	100	91
F3B38_RS13090	flagellar hook-length control protein FliK	98	98	81	98	66
F3B38_RS13100	flagellar export chaperone FliS	100	100	98	100	81
F3B38_RS13105	flagellar filament capping protein FliD	100	99	71	99	46
F3B38_RS13110	flagellar FliJ family protein	100	100	97	100	99
F3B38_RS13115	flagellar protein export ATPase FliI	99	99	99	99	98
F3B38_RS13120	flagellar assembly protein H	100	100	98	100	98
F3B38_RS13125	flagellar motor switch protein FliG	100	100	98	99	98
F3B38_RS13130	flagellar M-ring protein FliF	99	32	97	99	96
F3B38_RS13135	flagellar hook-basal body complex protein FliE"	100	100	100	100	97
F3B38_RS13140	hypothetical protein	98	100		98
F3B38_RS13145	FliM/FliN family flagellar motor switch protein	100	100	95	100	94
F3B38_RS13150	FliM/FliN family flagellar motor switch protein	99	100	96	99	95
F3B38_RS13155	flagellar type III secretion system pore protein FliP	100	100	98	100	98
F3B38_RS13160	flagellar type III secretion system protein FliQ	100	100	100	100	100
F3B38_RS13165	flagellar biosynthetic protein FliR	99	99	98	99	94
F3B38_RS13170	flagellar type III secretion system protein FlhB	99	99	96	99	94
F3B38_RS13175	flagellar biosynthesis protein FlhA	99	100	98	99	98
F3B38_RS13180	hypothetical protein	99	99	94	99	91
F3B38_RS13185	Lateral flagellin	100	98	74	100	49
F3B38_RS13190	Lateral flagellin	100	96	80	93	67
F3B38_RS13195	Lateral flagellin	100	96	80	93	67
F3B38_RS13515	flagellar brake protein	100	99	96	100	96
F3B38_RS20535	flagellar motor stator protein MotA	100	100	99	99	98
F3B38_RS20605	flagellar filament capping protein FliD	100	99	96	99	94
