# Supplementary material for: Genome Analysis of the Janthinobacterium sp. Strain SLB01 from the Diseased Sponge of the Lubomirskia baicalensis
Source: Curr Issues Mol Biol. 2021 Dec 11;43(3):2220–37. doi: 10.3390/cimb43030156 (PMC8929069; doi:10.3390/cimb43030156)
Supplement: Supplementary file 1 [file cimb-43-00156-s001.zip › cimb-1449216-supplementary/Table S5. Chemotaxis-related genes comparison for close species of Janthinobacterium sp. SLB01.xlsx]

## Sheet: secretion
Table S5. Chemotaxis-related genes comparison for close species of Janthinobacterium sp. SLB01
Loci in SLB01	Annotation	MTR	MP5059B	HH102	EIF2	NCTC9796T
		% ident	% ident	% ident	% ident	% ident
F3B38_RS00115	methyl-accepting chemotaxis protein	99	99	97	99	94
F3B38_RS04080	PAS domain-containing methyl-accepting chemotaxis protein	99	98	96	98	94
F3B38_RS09030	chemotaxis-specific protein-glutamate methyltransferase CheB	99	99	96	98	94
F3B38_RS09040	chemotaxis protein CheW	99	100	95	99	96
F3B38_RS09045	protein-glutamate O-methyltransferase CheR	97	98	92	96	87
F3B38_RS10675	PAS domain-containing methyl-accepting chemotaxis protein	99	99	94	97	94
F3B38_RS10840	chemotaxis protein CheA"	99	99	98	99	96
F3B38_RS10855	chemotaxis protein CheR	100	99	99	100	99
F3B38_RS10860	chemoreceptor glutamine deamidase CheD	100	100	100	100	99
F3B38_RS10865	chemotaxis response regulator protein-glutamate methylesterase	100	100	99	100	98
F3B38_RS10870	chemotaxis response regulator CheY	100	100	99	100	100
F3B38_RS12890	methyl-accepting chemotaxis protein	99	99	95	99	93
F3B38_RS01375	methyl-accepting chemotaxis protein	99	99	96	99	95
F3B38_RS14390	type IV pili methyl-accepting chemotaxis transducer N-terminal domain-containing protein	99	99	98	99	98
F3B38_RS15080	chemotaxis protein	100	100	96	100	96
F3B38_RS15970	protein-glutamate O-methyltransferase CheR	99	99	94	99	92
F3B38_RS16200	PAS domain-containing methyl-accepting chemotaxis protein	99	100	94	99	44
F3B38_RS16210	chemotaxis protein CheD	100	100	87	99
F3B38_RS22345	chemotaxis protein CheA	98	99	97	99	95
F3B38_RS22350	protein phosphatase CheZ	97	97	92	97	85
F3B38_RS22470	chemotaxis protein CheB	98	98	93	99	90
F3B38_RS22475	chemotaxis protein CheR	100	99	98	100	98
F3B38_RS22880	chemotaxis protein CheC	100	100	99	100	98
F3B38_RS23010	chemotaxis protein CheV	99	100	98	100	98
F3B38_RS25390	methyl-accepting chemotaxis protein	100	99	97	100	97
F3B38_RS25395	chemotaxis protein CheW	99	99	90	99	90
F3B38_RS26000	chemotaxis protein	97	99	95	98	93
F3B38_RS13125	flagellar motor switch protein FliG	100	100	98	99	98
F3B38_RS23200	flagellar motor switch protein FliG	100	100	99	100	99
F3B38_RS23230	flagellar motor switch protein FliM	100	100	99	100	99
F3B38_RS23235	flagellar motor switch protein FliN	100	100	99	100	100
