# Supplementary material for: Genome Analysis of the Janthinobacterium sp. Strain SLB01 from the Diseased Sponge of the Lubomirskia baicalensis
Source: Curr Issues Mol Biol. 2021 Dec 11;43(3):2220–37. doi: 10.3390/cimb43030156 (PMC8929069; doi:10.3390/cimb43030156)
Supplement: Supplementary file 1 [file cimb-43-00156-s001.zip › cimb-1449216-supplementary/Table S6. Genes encoding pilis proteins comparison for close species of Janthinobacterium sp. SLB01.xlsx]

## Sheet: Лист1
Table S6. Genes encoding pilis proteins comparison for close species of Janthinobacterium sp. SLB01
Loci in SLB01	Gene	Annotation	MTR	MP5059B	HH102	EIF2	NCTC9796T
			% ident	% ident	% ident	% ident	% ident
F3B38_RS02265		Flp family type IVb pilin	98	100	100	100	100
F3B38_RS02270		prepilin peptidase	99	100	88	99	93
F3B38_RS02275		ATP-binding protein	99	99	95	99	94
F3B38_RS02280	cpaB	Flp pilus assembly protein CpaB	99	99	97	98	96
F3B38_RS02285		type II and III secretion system protein family	98	98	93	99	96
F3B38_RS02290		pilus assembly protein	96	98	85	99	94
F3B38_RS02295		pilus assembly protein TadE	99	99	86	99	68
F3B38_RS02300		pilus assembly protein	99	99	81	99	66
F3B38_RS02305		pilus assembly protein	98	98	89	97	87
F3B38_RS02310		AAA family ATPase	100	100	98	100	97
F3B38_RS02315		Flp pilus assembly complex ATPase component TadA	100	99	98	99	99
F3B38_RS02465		type II secretion system major pseudopilin GspG	100	100	97	100	96
F3B38_RS02470		GspH/FimT family pseudopilin	99	100	98	100	93
F3B38_RS02475	gspI	type II secretion system minor pseudopilin GspI	100	100	99	100	98
F3B38_RS02480		prepilin-type N-terminal cleavage/methylation domain-containing protein	100	100	94	99	94
F3B38_RS02485	gspK	type II secretion system minor pseudopilin GspK	99	99	91	100	91
F3B38_RS03250		pilus assembly protein PilM	99	99	82	99	83
F3B38_RS03255		PilN domain-containing protein	96	97	80	97	79
F3B38_RS03260		pilus assembly protein PilP	95	97	87	95	83
F3B38_RS03265		type IV pilus secretin PilQ family protein
F3B38_RS05370		PilT/PilU family type 4a pilus ATPase	98	98	97	98	97
F3B38_RS05375		type IV pilus twitching motility protein PilT	99	100	98	99	98
F3B38_RS05895		prepilin peptidase	99	99	97	100	96
F3B38_RS05900		type II secretion system F family protein	99	98	92	98	92
F3B38_RS08485		type II secretion system major pseudopilin GspG	99	99	99	99	97
F3B38_RS08495		Flp pilus assembly complex ATPase componentTadA	99	99	96	99	95
F3B38_RS08530		prepilin-type N-terminal cleavage/methylation domain-containing protein	100	100	95	100	93
F3B38_RS09400		type IV pilus modification protein PilV	95	97	89	97	89
F3B38_RS09405		PilW family protein	98	97	95	98	93
F3B38_RS09410		pilus assembly protein (pilX)	96	94	92	95	93
F3B38_RS09415		hypothetical protein	97	97	88	96	88
F3B38_RS09420		prepilin-type N-terminal cleavage/methylation domain-containing protein	99	99	89	97	86
F3B38_RS09425		GspH/FimT family pseudopilin	99	98	95	98	93
F3B38_RS10130		pilus assembly protein	99	97	88	99	85
F3B38_RS10135		pilus assembly protein	98	97	95	98	69
F3B38_RS10145		Flp family type IVb pilin	100	100	100	100	82
F3B38_RS10150		prepilin peptidase	99	98	93	99	67
F3B38_RS10155		Flp pilus assembly protein CpaB	99	99	97	99	76
F3B38_RS10160		type II and III secretion system protein family	98	98	92	97	72
F3B38_RS10165		pilus assembly protein	93	96	90	92	64
F3B38_RS10170		AAA family ATPase	98	99	96	99	79
F3B38_RS10175		CpaF family protein	99	99	97	99	88
F3B38_RS18350		AAA family ATPase	100	100	99	99	97
F3B38_RS18355	mshL	pilus (MSHA type) biogenesis protein MshL"	99	99	96	99	78
F3B38_RS18370		PilN domain-containing protein	97	99	73	98	46
F3B38_RS18385		prepilin-type N-terminal cleavage/methylation domain-containing protein	92	93	58	91	55
F3B38_RS18400		prepilin-type N-terminal cleavage/methylation domain-containing protein	52	64	61	65	55
F3B38_RS18440	tadA	Flp pilus assembly complex ATPase componentTadA	100	99	98	100	97
F3B38_RS18445		type II secretion system F family protei	99	99	97	99	97
F3B38_RS18485		prepilin-type N-terminal cleavage/methylation domain-containing protei	100	100	98	100	97
F3B38_RS21620	pilW	type IV pilus biogenesis/stability protein PilW	98	98	91	99	94
F3B38_RS22310		pilus assembly protein FimV	98	98	90	98	89
F3B38_RS22885		diguanylate cyclase	99	100	92	100	92
F3B38_RS22890		histidine kinase	99	99	97	100	51
F3B38_RS22895		response regulator transcription factor	99	99	97	99	50
F3B38_RS22900		Flp family type IVb pilin	100	100	98	100	42
F3B38_RS22905		Flp family type IVb pilin	98	100	94	98
F3B38_RS22915		prepilin peptidase	100	100	96	99	52
F3B38_RS22925		ATP-binding protein
F3B38_RS22930	cpaB	Flp pilus assembly protein CpaB	99	100	98	99	67
F3B38_RS22935		type II and III secretion system protein family	99	99	92	99	62
F3B38_RS22940		pilus assembly protein	100	100	90	100	51
F3B38_RS22945		hypothetical protein	99	99	96	99	33
F3B38_RS22950		pilus assembly protein	100	100	95	100	29
F3B38_RS22955		pilus assembly protein	99	99	98	99	34
F3B38_RS22960		AAA family ATPase	99	99	96	99	54
F3B38_RS22965		family protein	100	100	97	100	75
F3B38_RS23845		Flp pilus assembly complex ATPase component TadA	98	98	94	98	94
F3B38_RS25960		hypothetical protein	100	100	95	99	42
F3B38_RS25965	pilO	type 4a pilus biogenesis protein PilO	99	98	86	99	33
F3B38_RS26670		flagellar brake protein	100	98	97	99	97
F3B38_RS26675		Pilin	98	98	84	98	85
