# Supplementary material for: Genome Analysis of the Janthinobacterium sp. Strain SLB01 from the Diseased Sponge of the Lubomirskia baicalensis
Source: Curr Issues Mol Biol. 2021 Dec 11;43(3):2220–37. doi: 10.3390/cimb43030156 (PMC8929069; doi:10.3390/cimb43030156)
Supplement: Supplementary file 1 [file cimb-43-00156-s001.zip › cimb-1449216-supplementary/Table S7. Secondary metabolites related genes comparison for close species of Janthinobacterium sp. SLB01.xlsx]

## Sheet: secretion
Table S7. Secondary metabolites related genes comparison for close species of Janthinobacterium sp. SLB01
Loci in SLB01	Gene	Annotation	MTR	MP5059B	HH102	EIF2	NCTC9796T
		violacein	% ident	% ident	% ident	% ident	% ident
F3B38_RS17235	(vioA)	FAD-dependent oxidoreductase (VioA)	99	99	94	99	99
F3B38_RS17240	vioB	iminophenyl-pyruvate dimer synthase VioB	98	98	94	98	98
F3B38_RS17245	(vioC)	FAD-dependent monooxygenase (VioC)	99	99	96	100	100
F3B38_RS17250	(vioD)	tryptophan hydroxylase (VioD)	99	99	95	99	98
F3B38_RS17255	vioE	violacein biosynthesis enzyme VioE	98	99	93	99	98
		TDA
F3B38_RS07895	pheA	prephenate dehydratase	99	99	98	99	100
F3B38_RS18995	(tdaC)	LysR family transcriptional regulator	100	100	33	100	100
F3B38_RS19000	(tdaA)	acyl-CoA dehydrogenase family protein	98	99	25	98	99
F3B38_RS19005	(tdaE)	glutathione S-transferase family protein	99	99		99	99
F3B38_RS19010	(tdaB)	flavoprotein	99	99	26	100	100
F3B38_RS19035	(tdaF)	acyl-CoA thioesterase	100	98		100	100
F3B38_RS19045	(tdaD)	phenylacetic acid degradation bifunctional protein PaaZ	99	99	65	99	99
F3B38_RS26060	paaZ	hydroxyphenylacetyl-CoA thioesterase PaaI	97	100	93	100	100
F3B38_RS26080	paaI	phenylacetate-CoA oxygenase subunit PaaJ	98	98	93	98	99
F3B38_RS26075	paaJ	phenylacetate-CoA oxygenase/reductase subunit PaaK	100	100	98	100	100
F3B38_RS08955	paaK	nitrite/sulfite reductase	100	100	99	99	99
F3B38_RS22095	(cysI)	pyridoxal phosphate-dependent aminotransferase	99	99	99	99	99
F3B38_RS01820	(malY)	molybdopterin-dependent oxidoreductase	99	98	93	99	99
F3B38_RS12165	(tdaH)	molybdopterin-dependent oxidoreductase	97	96	90	97	96
F3B38_RS16635	(tdaH)	molybdopterin-dependent oxidoreductase	98	96	94	98	98
		Marinocine
F3B38_RS11500		LodA/GoxA family CTQ-dependent oxidase	98	97	27	98	97
F3B38_RS13850		LodA/GoxA family CTQ-dependent oxidase	99	99	29	99	99
F3B38_RS13845		NAD(P)/FAD-dependent oxidoreductase	96	97	31	96	96
F3B38_RS11505		FAD-dependent oxidoreductase	96	97	29	97	96
