# Supplementary material for: Genome Analysis of the Janthinobacterium sp. Strain SLB01 from the Diseased Sponge of the Lubomirskia baicalensis
Source: Curr Issues Mol Biol. 2021 Dec 11;43(3):2220–37. doi: 10.3390/cimb43030156 (PMC8929069; doi:10.3390/cimb43030156)
Supplement: Supplementary file 1 [file cimb-43-00156-s001.zip › cimb-1449216-supplementary/Table S8. Genes encoding hydrolytic enzymes comparison for close species of Janthinobacterium sp. SLB01.xlsx]

## Sheet: secretion
Table S8. Genes encoding hydrolytic enzymes comparison for close species of Janthinobacterium sp. SLB01
Loci in SLB01	Gene	Annotation	MTR	MP5059B	HH102	EIF2	NCTC9796T		Signal peptide type
			% ident	% ident	% ident	% ident	% ident
F3B38_RS02140		caspase family protein	98	97	91	98	98	F3B38_RS02140	SP(Sec/SPI)
F3B38_RS15580		caspase family protein	44	44	44	44	44	F3B38_RS15580	None
F3B38_RS15585		caspase family protein						F3B38_RS15585	None
F3B38_RS17830		caspase family protein	28	28	28	28	28	F3B38_RS17830	None
F3B38_RS11740		alpha-amylase	98	97	90	97	96	F3B38_RS11740	SP(Sec/SPI)
F3B38_RS00795		N-acetylmuramoyl-L-alanine amidase	100	100	96	100	100	F3B38_RS00795	LIPO(Sec/SPII)
F3B38_RS06310		amidase	98	97	93	97	97	F3B38_RS06310	None
F3B38_RS15495		amidase	95	95	88	96	90	F3B38_RS15495	None
F3B38_RS24995		N-acetylmuramoyl-L-alanine amidase	99	99	98	99	99	F3B38_RS24995	TAT(Tat/SPI)
F3B38_RS25550	ampD	1,6-anhydro-N-acetylmuramyl-L-alanine amidase AmpD	100	99	93	99	100	F3B38_RS25550	None
F3B38_RS00260		S9 family peptidase	98	97	91	99	97	F3B38_RS00260	SP(Sec/SPI)
F3B38_RS00395		M3 family metallopeptidase	99	99	97	99	99	F3B38_RS00395	SP(Sec/SPI)
F3B38_RS00400		M3 family metallopeptidase	99	99	96	99	99	F3B38_RS00400	SP(Sec/SPI)
F3B38_RS00455		S9 family peptidase	98	98	95	98	98	F3B38_RS00455	None
F3B38_RS00755		LD-carboxypeptidase	97	97	93	97	98	F3B38_RS00755	TAT(Tat/SPI)
F3B38_RS00775	dacB	D-alanyl-D-alanine carboxypeptidase/D-alanyl-D-alanine-endopeptidase	99	99	96	99	99	F3B38_RS00775	SP(Sec/SPI)
F3B38_RS00785		M15 family metallopeptidase	100	99	98	100	100	F3B38_RS00785	None
F3B38_RS01785		aminopeptidase P family protein	98	97	96	98	98	F3B38_RS01785	None
F3B38_RS01975	pip	prolyl aminopeptidase	99	99	96	99	99	F3B38_RS01975	None
F3B38_RS02010		S41 family peptidase	99	99	99	99	99	F3B38_RS02010	SP(Sec/SPI)
F3B38_RS02020		M13 family peptidase	99	99	97	99	99	F3B38_RS02020	SP(Sec/SPI)
F3B38_RS02025		M13 family peptidase	99	99	98	99	99	F3B38_RS02025	SP(Sec/SPI)
F3B38_RS02270		prepilin peptidase	99	100	88	99	99	F3B38_RS02270	None
F3B38_RS02405		Do family serine endopeptidase	99	99	98	99	99	F3B38_RS02405	None
F3B38_RS02450		peptidoglycan DD-metalloendopeptidase family protein	100	100	98	99	99	F3B38_RS02450	SP(Sec/SPI)
F3B38_RS02455		S41 family peptidase	99	99	98	99	99	F3B38_RS02455	SP(Sec/SPI)
F3B38_RS02670		M14 family metallopeptidase	98	97	84	98	90	F3B38_RS02670	SP(Sec/SPI)
F3B38_RS02695	pepF	oligoendopeptidase F	98	98	95	99	99	F3B38_RS02695	SP(Sec/SPI)
F3B38_RS02830		M48 family metallopeptidase	96	99	90	96	96	F3B38_RS02830	None
F3B38_RS02880		aminopeptidase	98	98	96	99	99	F3B38_RS02880	SP(Sec/SPI)
F3B38_RS02885		M1 family metallopeptidase	99	99	97	99	99	F3B38_RS02885	SP(Sec/SPI)
F3B38_RS03895		S9 family peptidase	99	29	97	99	28	F3B38_RS03895	None
F3B38_RS04000		peptidase C13	99	99	96	98	98	F3B38_RS04000	SP(Sec/SPI)
F3B38_RS04065		M28 family peptidase	99	97	95	98	97	F3B38_RS04065	SP(Sec/SPI)
F3B38_RS04145		S8 family serine peptidase	99	99	96	99	99	F3B38_RS04145	SP(Sec/SPI)
F3B38_RS04245		S9 family peptidase	98	28	93	98	97	F3B38_RS04245	SP(Sec/SPI)
F3B38_RS04325		M61 family metallopeptidase	98	99	95	99	98	F3B38_RS04325	None
F3B38_RS04520		S8 family serine peptidase						F3B38_RS04520	None
F3B38_RS04745		M48 family metallopeptidase	99	100	94	99	99	F3B38_RS04745	SP(Sec/SPI)
F3B38_RS04790		carboxypeptidase regulatory-like domain-containing protein	99	94	92	98	94	F3B38_RS04790	SP(Sec/SPI)
F3B38_RS05085		M23 family metallopeptidase	100	100	99	100	100	F3B38_RS05085	SP(Sec/SPI)
F3B38_RS05895		prepilin peptidase	99	99	97	100	98	F3B38_RS05895	None
F3B38_RS06200		dipeptidase	99	98	96	98	99	F3B38_RS06200	SP(Sec/SPI)
F3B38_RS06625		carboxypeptidase regulatory-like domain-containing protein	99	49	97	99	46	F3B38_RS06625	None
F3B38_RS07100		M28 family peptidase	98	97	93	97	98	F3B38_RS07100	SP(Sec/SPI)
F3B38_RS07115		dipeptidase	97	98		98	98	F3B38_RS07115	SP(Sec/SPI)
F3B38_RS07120		M24 family metallopeptidase	99	99	78	99	98	F3B38_RS07120	None
F3B38_RS07535		M13 family metallopeptidase	99	98	93	99	98	F3B38_RS07535	SP(Sec/SPI)
F3B38_RS07550		S9 family peptidase	99	98	97	99	98	F3B38_RS07550	SP(Sec/SPI)
F3B38_RS07680		M24 family metallopeptidase	99	98		99	98	F3B38_RS07680	None
F3B38_RS08040		M1 family metallopeptidase	99	99	91	99	99	F3B38_RS08040	SP(Sec/SPI)
F3B38_RS08475		S8 family serine peptidase	99	99	97	99	99	F3B38_RS08475	SP(Sec/SPI)
F3B38_RS08900		leucyl aminopeptidase	100	100	98	100	100	F3B38_RS08900	None
F3B38_RS09090		M48 family metallopeptidase	99	99	97	99	99	F3B38_RS09090	None
F3B38_RS10015		zinc-dependent peptidase	99	99	95	99	98	F3B38_RS10015	None
F3B38_RS10150		prepilin peptidase	99	98	93	99	98	F3B38_RS10150	None
F3B38_RS10255		M48 family metallopeptidase	100	100	98	98	99	F3B38_RS10255	None
F3B38_RS10655		prolyl oligopeptidase family serine peptidase	99	99	96	99	99	F3B38_RS10655	None
F3B38_RS11600		U32 family peptidase	100	100	99	100	100	F3B38_RS11600	None
F3B38_RS11605		U32 family peptidase	99	99	98	99	98	F3B38_RS11605	None
F3B38_RS12095	lepB	signal peptidase I	100	99	97	99	99	F3B38_RS12095	SP(Sec/SPI)
F3B38_RS12195		prolyl oligopeptidase family serine peptidase	98	99	95	99	99	F3B38_RS12195	None
F3B38_RS12620		carboxypeptidase regulatory-like domain-containing protein	98	98	95	98	99	F3B38_RS12620	None
F3B38_RS13325		LON peptidase substrate-binding domain-containing protein	99	99	97	99	99	F3B38_RS13325	None
F3B38_RS13500		trypsin-like peptidase domain-containin protein	34	34	34	34	34	F3B38_RS13500	SP(Sec/SPI)
F3B38_RS13530	map	type I methionyl aminopeptidase	99	99	98	99	100	F3B38_RS13530	None
F3B38_RS13755		M15 family metallopeptidase	100	100	57	100	99	F3B38_RS13755	None
F3B38_RS14100		zinc carboxypeptidase	99	98	96	99	98	F3B38_RS14100	None
F3B38_RS14700		S9 family peptidase	99	99	98	99	99	F3B38_RS14700	SP(Sec/SPI)
F3B38_RS14825	clpP	ATP-dependent Clp endopeptidase proteolytic subunit ClpP	100	100	100	99	100	F3B38_RS14825	None
F3B38_RS14835	lon	endopeptidase La	100	100	99	100	100	F3B38_RS14835	None
F3B38_RS15040		"M13 family metallopeptidase	99	99	95	99	99	F3B38_RS15040	SP(Sec/SPI)
F3B38_RS15230		peptidase	100	100	99	100	100	F3B38_RS15230	None
F3B38_RS15650		S41 family peptidase	99	98	91	98	94	F3B38_RS15650	SP(Sec/SPI)
F3B38_RS16275		neutral zinc metallopeptidase	100	100	96	100	100	F3B38_RS16275	None
F3B38_RS16400		SOS response-associated peptidase	98	98	92	98	98	F3B38_RS16400	None
F3B38_RS16415	ldcA	muramoyltetrapeptide carboxypeptidase	98	99	89	99	98	F3B38_RS16415	None
F3B38_RS17735		SOS response-associated peptidase family protein	35	36	36	93		F3B38_RS17735	None
F3B38_RS17775		SOS response-associated peptidase familyprotein	44	42	44	45		F3B38_RS17775	None
F3B38_RS17980		carboxypeptidase regulatory-like domain-containing protein	99	99	92	99	98	F3B38_RS17980	None
F3B38_RS18680		carboxy terminal-processing peptidase	99	99	98	99	99	F3B38_RS18680	SP(Sec/SPI)
F3B38_RS18870		peptidase	100	99	98	99	100	F3B38_RS18870	None
F3B38_RS19025		M23 family metallopeptidase	100	96		99	100	F3B38_RS19025	SP(Sec/SPI)
F3B38_RS19880		prolyl oligopeptidase family serine peptidase	98	99	95	98	98	F3B38_RS19880	SP(Sec/SPI)
F3B38_RS19890		M1 family metallopeptidase	99	99	91	97	99	F3B38_RS19890	SP(Sec/SPI)
F3B38_RS20245	lepB	signal peptidase I	100	100	95	100	100	F3B38_RS20245	None
F3B38_RS20765		S46 family peptidase	99	98	96	99	99	F3B38_RS20765	SP(Sec/SPI)
F3B38_RS20805	sppA	signal peptide peptidase SppA	99	99	97	99	99	F3B38_RS20805	None
F3B38_RS20905		trypsin-like peptidase domain-containing protein	99	99	96	99	98	F3B38_RS20905	SP(Sec/SPI)
F3B38_RS21350		M15 family metallopeptidase	98	100	95	98	99	F3B38_RS21350	None
F3B38_RS21670		peptidoglycan DD-metalloendopeptidase family protein	99	98	95	98	98	F3B38_RS21670	LIPO(Sec/SPII)
F3B38_RS21820		carboxypeptidase family protein	100	100	99	100	100	F3B38_RS21820	None
F3B38_RS21950		S9 family peptidase	98	98	93	98	98	F3B38_RS21950	SP(Sec/SPI)
F3B38_RS22525	map	type I methionyl aminopeptidase	100	98	98	99	99	F3B38_RS22525	None
F3B38_RS22785		Do family serine endopeptidase	99	100	98	99	99	F3B38_RS22785	TAT(Tat/SPI)
F3B38_RS22915		prepilin peptidase	100	100	96	99	83	F3B38_RS22915	None
F3B38_RS23405		S49 family peptidase"	100	100	97	100	99	F3B38_RS23405	None
F3B38_RS23550		lipoprotein signal peptidase	100	100	99	100	100	F3B38_RS23550	None
F3B38_RS23645		S41 family peptidase	99	99	96	99	98	F3B38_RS23645	SP(Sec/SPI)
F3B38_RS23725		peptidase S11	99	99	97	98	99	F3B38_RS23725	SP(Sec/SPI)
F3B38_RS23870		S9 family peptidase	98	98	95	98	99	F3B38_RS23870	SP(Sec/SPI)
F3B38_RS23955		M3 family metallopeptidase	98	98	95	99	98	F3B38_RS23955	None
F3B38_RS24260		M1 family metallopeptidase	99	99	74	99	99	F3B38_RS24260	SP(Sec/SPI)
F3B38_RS24415	pepN	aminopeptidase N	97	25	96	99	99	F3B38_RS24415	None
F3B38_RS25280		M48 family metallopeptidase	99	100	99	98	99	F3B38_RS25280	None
F3B38_RS25880		peptidase M64	99	99	96	99	98	F3B38_RS25880	SP(Sec/SPI)
F3B38_RS25940		M4 family metallopeptidase	100	99	97	100	99	F3B38_RS25940	SP(Sec/SPI)
F3B38_RS25995		aminopeptidase P family protein	98	98	97	98	98	F3B38_RS25995	None
F3B38_RS26110		carboxypeptidase family protein	99	99	100	99	99	F3B38_RS26110	None
F3B38_RS26160		trypsin-like peptidase domain-containing protein	99	99	96	100	99	F3B38_RS26160	SP(Sec/SPI)
F3B38_RS26655		M48 family metallopeptidase	99	98	97	99	99	F3B38_RS26655	SP(Sec/SPI)
F3B38_RS27355		aminopeptidase P N-terminal domain-containing protein	99	99	95	98	99	F3B38_RS27355	SP(Sec/SPI)
F3B38_RS27415		M48 family metallopeptidase	97	99	91	99	99	F3B38_RS27415	None
F3B38_RS27525		S46 family peptidase	99	100	98	99	100	F3B38_RS27525	SP(Sec/SPI)
F3B38_RS27535		peptidase M14	98	98	96	99	99	F3B38_RS27535	None
F3B38_RS27545		S9 family peptidase"	97	98	93	97	97	F3B38_RS27545	SP(Sec/SPI)
F3B38_RS27765		aminopeptidase	99	98	95	99	98	F3B38_RS27765	None
F3B38_RS27880		D-alanyl-D-alanine carboxypeptidase	100	100	98	100	100	F3B38_RS27880	SP(Sec/SPI)
F3B38_RS27930		M1 family metallopeptidase	99	99	96	98	99	F3B38_RS27930	LIPO(Sec/SPII)
F3B38_RS02525		patatin-like phospholipase family protein	91	90	89	91	98	F3B38_RS02525	SP(Sec/SPI)
F3B38_RS05610		patatin-like phospholipase family protein	99	99	96	99	99	F3B38_RS05610	LIPO(Sec/SPII)
F3B38_RS06110		phospholipase	99	99	97	99	98	F3B38_RS06110	SP(Sec/SPI)
F3B38_RS07965		phospholipase D family protein	97	97	92	96	96	F3B38_RS07965	None
F3B38_RS08250		patatin-like phospholipase family protein	100	100	99	100	100	F3B38_RS08250	None
F3B38_RS09905		patatin-like phospholipase family protein	99	98	97	99	98	F3B38_RS09905	None
F3B38_RS10925		phospholipase D family protein	98	99	94	98	99	F3B38_RS10925	LIPO(Sec/SPII)
F3B38_RS11790		patatin-like phospholipase family protein	100	99	97	99	99	F3B38_RS11790	None
F3B38_RS12320		patatin-like phospholipase family protein	99	99	97	99	99	F3B38_RS12320	LIPO(Sec/SPII)
F3B38_RS13770		phospholipase	99	99		99	99	F3B38_RS13770	None
F3B38_RS14055		phospholipase D family protein	95	94		97	97	F3B38_RS14055	SP(Sec/SPI)
F3B38_RS16045		phospholipase A	100	100	97	100	100	F3B38_RS16045	None
F3B38_RS18195		triacylglycerol lipase	99	99	97	99	99	F3B38_RS18195	SP(Sec/SPI)
F3B38_RS18200		lipase chaperone	97	95	92	99	98	F3B38_RS18200	None
F3B38_RS18770		phospholipase C, phosphocholine-specific	26	96	25	25	26	F3B38_RS18770	TAT(Tat/SPI)
F3B38_RS23065		patatin-like phospholipase family protein	99	99	96	99	99	F3B38_RS23065	None
F3B38_RS23565		metalloprotease family M48	99	99	94	97	99	F3B38_RS23565	LIPO(Sec/SPII)
F3B38_RS00660		ShlB/FhaC/HecB family hemolysin secretion/activation protein	99	98	96	99	98	F3B38_RS00660	SP(Sec/SPI)
F3B38_RS01330		ShlB/FhaC/HecB family hemolysin secretion/activation protein	96	96	39	96	27	F3B38_RS01330	SP(Sec/SPI)
F3B38_RS22200		ShlB/FhaC/HecB family hemolysin secretion/activation protein	99	99	96	99	99	F3B38_RS22200	SP(Sec/SPI)
F3B38_RS12205		hemolysin III family protein	99	99	97	100	99	F3B38_RS12205	None
F3B38_RS10600		chitinase	100	100	98	100	99	F3B38_RS10600	None
F3B38_RS15505		chitinase	99	99	98	99	99	F3B38_RS15505	None
F3B38_RS21655		chitinase	99	99	97	98	98	F3B38_RS21655	LIPO(Sec/SPII)
F3B38_RS10605		chitinase C-terminal domain-containing protein	99	99	96	98	98	F3B38_RS10605	LIPO(Sec/SPII)
F3B38_RS02090		glycoside hydrolase family 127 protein				96	97	F3B38_RS02090	SP(Sec/SPI)
F3B38_RS02115		glycoside hydrolase family 43 protein	99	99	96	99	99	F3B38_RS02115	SP(Sec/SPI)
F3B38_RS08860		glycoside hydrolase family 19 protein	96	97	81	84	83	F3B38_RS08860	SP(Sec/SPI)
F3B38_RS13215		glycoside hydrolase family 32 protein	99				99	F3B38_RS13215	None
F3B38_RS14525		glycoside hydrolase family 15 protein	99	99	96	99	99	F3B38_RS14525	None
F3B38_RS17075		glycoside hydrolase family 3 C-terminal domain-containing protein	99	99	95	99	99	F3B38_RS17075	LIPO(Sec/SPII)
F3B38_RS18790		glycoside hydrolase family 19 protein	96	96	93	99	98	F3B38_RS18790	SP(Sec/SPI)
F3B38_RS24650		glycoside hydrolase family 3 C-terminal domain-containing protein						F3B38_RS24650	None
F3B38_RS09805	cls	cardiolipin synthase	99	99	97	99	100	F3B38_RS09805	LIPO(Sec/SPII)
F3B38_RS03620	clsB	cardiolipin synthase ClsB	100	100	98	100	100	F3B38_RS03620	None
F3B38_RS19320		urease accessory protein UreG	100	99	98	99	99	F3B38_RS19320	None
F3B38_RS19325		urease accessory protein UreF	99	97	94	98	99	F3B38_RS19325	None
F3B38_RS19330		urease accessory protein UreE	98	93	94	98	99	F3B38_RS19330	None
F3B38_RS19335		urease subunit alpha ureC	98	98	98	98	98	F3B38_RS19335	None
F3B38_RS19340		urease subunit beta	98	99	96	99	99	F3B38_RS19340	None
F3B38_RS19345		urease subunit gamma	100	100	100	100	100	F3B38_RS19345	None
F3B38_RS19350		urease accessory protein UreD	98	98	94	98	97	F3B38_RS19350	None
F3B38_RS19960		urea ABC transporter ATP-binding subunit UrtE	98	99	94	98	98	F3B38_RS19960	None
F3B38_RS19965		urea ABC transporter ATP-binding protein UrtD	98	99	95	99	99	F3B38_RS19965	None
F3B38_RS19970		urea ABC transporter permease subunit UrtC	99	99	95	98	98	F3B38_RS19970	None
F3B38_RS19975		urea ABC transporter permease subunit UrtB	97	97	91	97	97	F3B38_RS19975	SP(Sec/SPI)
F3B38_RS19980		urea ABC transporter substrate-binding protein urtA	100	99	98	99	99	F3B38_RS19980	TAT(Tat/SPI)
F3B38_RS04070		alpha/beta hydrolase	98	98	95	98	98		None
F3B38_RS04780		alpha/beta fold hydrolase	97	98	93	97	98		None
F3B38_RS05850		alpha/beta hydrolase	97	97	69	98	97		SP(Sec/SPI)
F3B38_RS06990		alpha/beta fold hydrolase	97	98	93	96	98		None
F3B38_RS08605		alpha/beta hydrolase	97	97		97	97		SP(Sec/SPI)
F3B38_RS10220		alpha/beta fold hydrolase	91	96	86	99	94		None
F3B38_RS10770		alpha/beta hydrolase	95		89	95	96		None
F3B38_RS10790		alpha/beta hydrolase	99	99	97	98	98		None
F3B38_RS11670		alpha/beta hydrolase	98	97	22	98	97		None
F3B38_RS11850		alpha/beta hydrolase fold domain-containing protein	99	99	83	99	99		LIPO(Sec/SPII)
F3B38_RS12075		alpha/beta hydrolase	99	99	96	99	99		None
F3B38_RS12170		alpha/beta hydrolase	94	99	92	95	96		None
F3B38_RS12175		alpha/beta hydrolase	99	98	95	99	99		None
F3B38_RS13275		alpha/beta hydrolase	98	98	97	98	98		None
F3B38_RS14095		alpha/beta hydrolase	94	95	88	95	94		None
F3B38_RS14185		alpha/beta hydrolase	98	99	93	98	99		None
F3B38_RS14205		alpha/beta fold hydrolase	95	92	31	95	92		TAT(Tat/SPI)
F3B38_RS14590		alpha/beta hydrolase	95	94	89	95	96		None
F3B38_RS15410		alpha/beta hydrolase	30	98	29	30	96		SP(Sec/SPI)
F3B38_RS15415		alpha/beta fold hydrolase	97	98	89	96	96		SP(Sec/SPI)
F3B38_RS15990		alpha/beta hydrolase	94	94	87	96	97		SP(Sec/SPI)
F3B38_RS16190		alpha/beta fold hydrolase	98	97	95	97	98		LIPO(Sec/SPII)
F3B38_RS16360		alpha/beta hydrolase	98	97	89	97	96		SP(Sec/SPI)
F3B38_RS16420		alpha/beta fold hydrolase	99	99	97	100	100		None
F3B38_RS16600		alpha/beta hydrolase	98	98	86	98	98		None
F3B38_RS16875		alpha/beta fold hydrolase	99	99	96	99	99		LIPO(Sec/SPII)
F3B38_RS17470		alpha/beta hydrolase	99	97	92	97	98		None
F3B38_RS17575		alpha/beta fold hydrolase	97	98	90	98	98		None
F3B38_RS17675		alpha/beta hydrolase	100	99	97	99	100		None
F3B38_RS18340		alpha/beta hydrolase	94	97	94	97	95		SP(Sec/SPI)
F3B38_RS19510		alpha/beta hydrolase	99	99	97	100	99		None
F3B38_RS19925		alpha/beta hydrolase	97	96	88	96	96		SP(Sec/SPI)
F3B38_RS21365		alpha/beta hydrolase	99	100	96	100	100		None
F3B38_RS21445		alpha/beta hydrolase	98	75	80	98	75		LIPO(Sec/SPII)
F3B38_RS22070		alpha/beta hydrolase	36	29	37	99			None
F3B38_RS22660		alpha/beta hydrolase	98	98	96	98	100		None
F3B38_RS22800		alpha/beta hydrolase	97	98	95	98	97		None
F3B38_RS23705		alpha/beta hydrolase	98	99	99	98	100		None
F3B38_RS24350		alpha/beta hydrolase	99	99	98	99	98		TAT(Tat/SPI)
F3B38_RS25460		alpha/beta fold hydrolase	97	97	95	98	97		None
F3B38_RS26155		alpha/beta hydrolase	99	98	96	98	98		None
F3B38_RS26645		alpha/beta hydrolase	97	99	95	99	98		None
F3B38_RS27875		alpha/beta hydrolase	99	100	99	100	99		None
F3B38_RS02700		amidohydrolase	98	99	34	100	100		SP(Sec/SPI)
F3B38_RS07725		amidohydrolase family protein	98	98	84	97	97		None
F3B38_RS09645		amidohydrolase family protein	98	99	95	99	99		None
F3B38_RS10120		amidohydrolase	98	98	96	98	98		None
F3B38_RS15685		amidohydrolase family protein	98			97	97		None
F3B38_RS17595		amidohydrolase family protein искать	99	99	93	98	99		None
F3B38_RS24175		amidohydrolase family protein	99	99	97	99	99		None
F3B38_RS24390		amidohydrolase	99	99	96	98	99		LIPO(Sec/SPII)
F3B38_RS26280		amidohydrolase	98	98	94	98	98		SP(Sec/SPI)
F3B38_RS27715		amidohydrolase family protein	99	99	95	99	99		SP(Sec/SPI)
F3B38_RS27775		amidohydrolase	98	99	97	98	99		None
F3B38_RS07620		cysteine hydrolase	97	96	92	98	97		None
F3B38_RS19750		cysteine hydrolase	99	99	94	99	98		None
F3B38_RS10115		hydrolase	99	99	99	99	99		None
F3B38_RS16265		hydrolase	98	98	92	99	99		None
F3B38_RS24370		hydrolase	98	99	99	99	99		None
F3B38_RS02090		glycoside hydrolase family 127 protein				96	97		SP(Sec/SPI)
F3B38_RS02115		glycoside hydrolase family 43 protein	99	99	96	99	99		SP(Sec/SPI)
F3B38_RS02050		family 43 glycosylhydrolase	99	99	97	99	98		None
F3B38_RS06825		family 43 glycosylhydrolase	97	97	35	37	36		SP(Sec/SPI)
F3B38_RS08860		glycoside hydrolase family 19 protein	96	97	81	84	83		SP(Sec/SPI)
F3B38_RS13215		glycoside hydrolase family 32 protein	99				99		None
F3B38_RS18790		glycoside hydrolase family 19 protein	96	96	93	99	98		SP(Sec/SPI)
F3B38_RS14525		glycoside hydrolase family 15 protein	99	99	96	99	99		None
F3B38_RS00805		family 10 glycosylhydrolase	99	99	97	99	99		LIPO(Sec/SPII)
F3B38_RS17075		glycoside hydrolase family 3 C-terminal domain-containing protein	99	99	95	99	99		LIPO(Sec/SPII)
F3B38_RS24650		glycoside hydrolase family 3 C-terminal domain-containing protein							None
F3B38_RS00835		serine hydrolase	93	97	87	97	98		SP(Sec/SPI)
F3B38_RS02890		serine hydrolase	98	98	96	98	98		SP(Sec/SPI)
F3B38_RS03360		serine hydrolase	96	98	93	96	96		SP(Sec/SPI)
F3B38_RS05575		serine hydrolase	97	98	30	98	97		None
F3B38_RS10030		serine hydrolase	97	97	27	96	97		SP(Sec/SPI)
F3B38_RS11800		serine hydrolase	97	31	26	97	31		SP(Sec/SPI)
F3B38_RS14090		serine hydrolase	97	97	84	97	90		None
F3B38_RS12585		serine hydrolase	99	97	91	98	98		None
F3B38_RS12905		serine hydrolase	100	100	100	100	99		SP(Sec/SPI)
F3B38_RS14500		serine hydrolase	99	99	94	99	98		LIPO(Sec/SPII)
F3B38_RS15105		serine hydrolase	98	97	86	97	98		LIPO(Sec/SPII)
F3B38_RS15310		serine hydrolase	99	98	89	99	95		SP(Sec/SPI)
F3B38_RS15745		serine hydrolase	98	98	87	98	96		SP(Sec/SPI)
F3B38_RS18255		serine hydrolase	99	99	92	99	99		SP(Sec/SPI)
F3B38_RS19475		serine hydrolase	96	98	88	96	93		SP(Sec/SPI)
F3B38_RS20015		serine hydrolase	97	96	94	96	97		SP(Sec/SPI)
F3B38_RS22155		serine hydrolase	99	99	26	99	98		SP(Sec/SPI)
F3B38_RS01720		MBL fold metallo-hydrolase	99	95	94	98	99		None
F3B38_RS02230		MBL fold metallo-hydrolase	98	98	95	98	99		None
F3B38_RS05000		MBL fold metallo-hydrolase	99	99	95	99	99		SP(Sec/SPI)
F3B38_RS09640		MBL fold metallo-hydrolase	96	98	94	98	97		None
F3B38_RS16840		MBL fold metallo-hydrolase	98	97	90	98	99		None
F3B38_RS18925		MBL fold metallo-hydrolase	99	99	96	99	99		None
F3B38_RS22215		MBL fold metallo-hydrolase	98	98	94	98	98		None
F3B38_RS24815		MBL fold metallo-hydrolase	97	99	94	97	98		None
F3B38_RS19855		CehA/McbA family metallohydrolase	97	96	86	97	97		SP(Sec/SPI)
F3B38_RS06285		M20/M25/M40 family metallo-hydrolase	97	99	97	98	98		None
F3B38_RS19080		M20/M25/M40 family metallo-hydrolase	99	99	95	99	99		SP(Sec/SPI)
F3B38_RS19110		metal-dependent hydrolase	98	97	93	98	99		None
F3B38_RS24840		metal-dependent hydrolase	98	97	94	97	96		None
F3B38_RS13370		CocE/NonD family hydrolase	99	99	94	99	99		SP(Sec/SPI)
F3B38_RS08740		SGNH/GDSL hydrolase family protein		48	69	48			None
F3B38_RS26535		SGNH/GDSL hydrolase family protein	98	97	86	97	97		SP(Sec/SPI)
F3B38_RS07710		UxaA family hydrolase	97	100	94	97	98		None
F3B38_RS07715		UxaA family hydrolase	99	99	97	99	99		None
F3B38_RS23280	flgJ	flagellar assembly peptidoglycan hydrolase FlgJ	99	100	98	99	100		None
F3B38_RS06265		Zn-dependent hydrolase	99	99	97	99	99		None
F3B38_RS22650	htpX	protease HtpX	99	99	98	99	99		None
F3B38_RS02375		ClpXP protease specificity-enhancing factor	99	99	98	99	100		None
F3B38_RS02545	hslU	ATP-dependent protease ATPase subunit HslU	99	99	98	99	99		None
F3B38_RS02550	hslV	ATP-dependent protease subunit HslV	100	99	98	100	98		None
F3B38_RS05615		CPBP family intramembrane metalloprotease	97	98	76	97	97		None
F3B38_RS12015		CPBP family intramembrane metalloprotease	94	95	90	95	95		None
F3B38_RS15085		CPBP family intramembrane metalloprotease	100	100		100	97		None
F3B38_RS19570		CPBP family intramembrane metalloprotease	96	96	90	96	97		None
F3B38_RS06670	tldD	metalloprotease TldD	99	99	98	99	99		None
F3B38_RS08315		CAAX prenyl protease-related protein	97	98	92	98	95		None
F3B38_RS09195		cysteine protease StiP family protein	97	98	95	98	98		None
F3B38_RS12360	ftsH	ATP-dependent zinc metalloprotease FtsH	100	100	99	100	100		None
F3B38_RS13570	rseP	RIP metalloprotease RseP	99		97	99	99		None
F3B38_RS20260		DegQ family serine endoprotease	99	99	97	99	100		SP(Sec/SPI)
F3B38_RS21570	hflC	protease modulator Hf	100	100	91	100	100		None
F3B38_RS21575	hflK	FtsH protease activity modulator HflK	99	100	93	100	100		None
F3B38_RS22640		site-2 protease family protein	100	100	97	99	100		None
F3B38_RS25825		zinc metalloprotease	99	98	95	99	99		None
F3B38_RS26140	pmbA	metalloprotease PmbA	100	99	98	100	100		None
F3B38_RS23565		M48 family metalloprotease	99	99	94	97	99		LIPO(Sec/SPII)
F3B38_RS08580	ClpS	ATP-dependent Clp protease adapter ClpS	100	100	99	100	100		None
F3B38_RS08585	ClpA	ATP-dependent Clp protease ATP-binding subunit ClpA	100	100	100	100	100		None
F3B38_RS08765	ClpP	Clp protease ClpP	24	24	95	24	24		None
F3B38_RS11180	ClpB	ATP-dependent chaperone ClpB	99	99	99	99	99		None
F3B38_RS13465		ATP-dependent Clp protease proteolytic subunit	100	99	98	100	99		None
F3B38_RS14830	ClpX	ATP-dependent Clp protease ATP-binding subunit ClpX	100	100	99	100	100		None
F3B38_RS03910	TamB	translocation/assembly module TamB	99	99	96	99	99		None
F3B38_RS03915		outer membrane protein assembly factor	99	99	95	99	99		SP(Sec/SPI)
